# Supplementary material for: The RNA-binding proteomes from yeast to man harbour conserved enigmRBPs
Source: Nat Commun. 2015 Dec 3;6:10127. doi: 10.1038/ncomms10127 (PMC4686815; doi:10.1038/ncomms10127)
Supplement: Supplementary Data Set 1 — Yeast Interactomes [file ncomms10127-s2.xlsx]

## Sheet: yeast_interactomes
Supplementary data 1
Please note that this table contains the data published by this article and the protein list from Mitchel et al (filter by column K).
Gene Name	ENSEMBL ID	EBI Protein ID	mRNA interactome 072 J/cm2 (FDR 001)	mRNA interactome 72 J/cm2 (FDR 001)	average log2 fold change 072 J/cm2 (PAR-CL/ctr)	p adj 072 J/cm2 PAR-CL	average log2 fold change 72 J/cm2 (PAR-CL/ctr)	p adj 72 J/cm2 PAR-CL	mRNA interactome PAR-CL	mRNA interactome cCL (Mitchell et al)	yeast mRNA interactomesRNA biology status	yeast mRNA interactomesRBD	enigmRBP	classical metabolic enzyme	EC number	EC classification	Function	conserved “core” RBP	InParanoid Cluster ID	Uniprot ID	Organism
ABP1	YCR088W	P15891	TRUE	FALSE	3,6977	0,0015	1.95066	0.0104004	PAR-CL		unknown	unknownRBD	enigmRBP
ACC1	YNR016C	Q00955	FALSE	TRUE	2,3184	0,0101	3.17857	0.00180228	PAR-CL		unknown	unknownRBD	enigmRBP	TRUE	6.3.4.14;6.4.1.2	ligase	biotin carboxylase; acetyl-CoA carboxylase
ACT1	YFL039C	P60010	FALSE	TRUE	2,8016	0,0131	3.92744	0.000830059	PAR-CL		linked	unknownRBD
ADH1	YOL086C	P00330	TRUE	TRUE	4,3129	0,0003	4.55589	0.00134138	PAR-CL		unknown	unknownRBD	enigmRBP	TRUE	1.1.1.1	oxidoreductase	alcohol dehydrogenase
ADK1	YDR226W	P07170	TRUE	TRUE	2,8451	0,0019	3.37619	0.000735448	PAR-CL		unknown	nonclassicalRBD		TRUE	2.7.4.3	transferasse	adenylate kinase
ADO1	YJR105W	P47143	FALSE	TRUE	1,4599	0,1582	2.5728	0.0035157	PAR-CL		unknown	unknownRBD	enigmRBP	TRUE	2.7.1.20	transferasse	adenosine kinase	core	793	P47143	S.cerevisiae
AHA1	YDR214W	Q12449	FALSE	TRUE	NA	NA	3.06462	0.00125045	PAR-CL		unknown	unknownRBD	enigmRBP
AHP1	YLR109W	P38013	FALSE	TRUE	NA	NA	3.26598	0.00445438	PAR-CL		unknown	unknownRBD	enigmRBP	TRUE	1.11.1.15	oxidoreductase	peroxiredoxin
AIM3	YBR108W	P38266	FALSE	TRUE	NA	NA	2.77483	0.00288201	PAR-CL		unknown	unknownRBD	enigmRBP
AIP1	YMR092C	P46680	FALSE	TRUE	NA	NA	2.26357	0.00156404	PAR-CL		unknown	unknownRBD	enigmRBP
AIR1	YIL079C	P40507	FALSE	TRUE	2,8146	0,0247	2.39893	0.00177795	PAR-CL		linked	unknownRBD						core	1833	P40507	S.cerevisiae
AIR2	YDL175C	Q12476	TRUE	TRUE	2,8359	0,0011	3.28923	0.000757394	PAR-CL		linked	unknownRBD						core	1833	Q12476	S.cerevisiae
AKL1	YBR059C	P38080	FALSE	TRUE	NA	NA	3.13018	0.00557175	PAR-CL		unknown	unknownRBD	enigmRBP	TRUE	2.7.11.1	transferasse	non-specific serine/threonine protein kinase
ALA1	YOR335C	P40825	TRUE	TRUE	3,2596	0,0030	3.01862	0.00112635	PAR-CL		linked	nonclassicalRBD						core	44	P40825	S.cerevisiae
ALD4	YOR374W	P46367	TRUE	FALSE	3,7843	0,0092	1.39919	0.119682	PAR-CL		unknown	unknownRBD	enigmRBP	TRUE	1.2.1.3	oxidoreductase	aldehyde dehydrogenase (NAD+)
ALD6	YPL061W	P54115	FALSE	TRUE	2,2845	0,0248	3.60137	0.00050187	PAR-CL		unknown	unknownRBD	enigmRBP	TRUE	1.2.1.3	oxidoreductase	aldehyde dehydrogenase (NAD+)	core	238	P54115	S.cerevisiae
APA1	YCL050C	P16550	FALSE	TRUE	NA	NA	2.84761	0.00309218	PAR-CL		unknown	unknownRBD	enigmRBP	TRUE	2.7.7.5;2.7.7.53	transferasse	sulfate adenylyltransferase (ADP); ATP adenylyltransferase
APL5	YPL195W	Q08951	TRUE	TRUE	2,4901	0,0020	2.22943	0.00672226	PAR-CL		unknown	unknownRBD	enigmRBP
ARB1	YER036C	P40024	TRUE	TRUE	3,4846	0,0009	2.91293	0.000830059	PAR-CL		linked	unknownRBD
ARC1	YGL105W	P46672	TRUE	TRUE	3,1156	0,0025	2.89263	0.000757394	PAR-CL		linked	nonclassicalRBD
ARC40	YBR234C	P38328	FALSE	TRUE	NA	NA	2.54062	0.00913829	PAR-CL		unknown	unknownRBD	enigmRBP
ARF1	YDL192W	P11076	TRUE	TRUE	2,7155	0,0054	2.82101	0.0015955	PAR-CL		unknown	unknownRBD	enigmRBP					core	571	P11076	S.cerevisiae
ARO2	YGL148W	P28777	FALSE	TRUE	1,5074	0,1473	3.12324	0.00143954	PAR-CL		unknown	unknownRBD	enigmRBP	TRUE	4.2.3.5	lyase	chorismate synthase
ARO8	YGL202W	P53090	FALSE	TRUE	1,8013	0,0962	2.57657	0.00554003	PAR-CL		unknown	unknownRBD	enigmRBP	TRUE	2.6.1.39;2.6.1.57	transferasse	2-aminoadipate transaminase; aromatic-amino-acid transaminase
ARP3	YJR065C	P47117	TRUE	FALSE	2,7740	0,0011	1.36374	0.0413115	PAR-CL		unknown	unknownRBD	enigmRBP
ART5	YGR068C	P53244	FALSE	TRUE	NA	NA	2.5387	0.00444883	PAR-CL		unknown	unknownRBD	enigmRBP
ARX1	YDR101C	Q03862	FALSE	TRUE	NA	NA	2.9793	0.00262804	PAR-CL		linked	unknownRBD
ASC1	YMR116C	P38011	TRUE	TRUE	2,4037	0,0032	2.81772	0.000760942	PAR-CL		linked	unknownRBD						core	454	P38011	S.cerevisiae
BEM2	YER155C	P39960	FALSE	TRUE	NA	NA	2.9717	0.000830059	PAR-CL	cCL	unknown	unknownRBD	enigmRBP
BER1	YLR412W	Q06688	FALSE	TRUE	NA	NA	3.54303	0.0006577	PAR-CL		unknown	unknownRBD	enigmRBP
BFR1	YOR198C	P38934	TRUE	TRUE	4,1999	0,0006	4.87185	0.000497055	PAR-CL	cCL	linked	unknownRBD
BFR2	YDR299W	Q06631	TRUE	TRUE	3,8134	0,0013	2.23776	0.0082829	PAR-CL		linked	unknownRBD						core	1511	Q06631	S.cerevisiae
BMH1	YER177W	P29311	TRUE	TRUE	2,2946	0,0028	3.44443	0.000634494	PAR-CL		unknown	unknownRBD	enigmRBP					core	421	P29311	S.cerevisiae
BMS1	YPL217C	Q08965	FALSE	TRUE	2,2679	0,0139	2.59002	0.00430052	PAR-CL	cCL	linked	unknownRBD						core	63	Q08965	S.cerevisiae
BNI5	YNL166C	P53890	FALSE	TRUE	NA	NA	2.35997	0.00148832	PAR-CL		unknown	unknownRBD	enigmRBP
BOI1	YBL085W	P38041	FALSE	TRUE	NA	NA	2.91531	0.000883108	PAR-CL		unknown	unknownRBD	enigmRBP
BRE5	YNR051C	P53741	TRUE	TRUE	2,9771	0,0008	4.34848	0.000497055	PAR-CL	cCL	linked	nonclassicalRBD
BRX1	YOL077C	Q08235	FALSE	TRUE	2,5482	0,0346	2.03325	0.0089363	PAR-CL		linked	unknownRBD						core	683	Q08235	S.cerevisiae
BUD22	YMR014W	Q04347	TRUE	FALSE	4,4890	0,0007	1.90983	0.0150821	PAR-CL		linked	unknownRBD
BUD27	YFL023W	P43573	FALSE	TRUE	0,3847	0,5431	3.57806	0.0014968	PAR-CL		linked	unknownRBD
BUL2	YML111W	Q03758	TRUE	FALSE	6,6193	0,0012	1.47149	0.103288	PAR-CL		unknown	unknownRBD	enigmRBP
CAD1	YDR423C	P24813	FALSE	TRUE	NA	NA	3.27145	0.00203246	PAR-CL		linked	unknownRBD
CAF20	YOR276W	P12962	TRUE	TRUE	4,1496	0,0014	5.16172	0.000497055	PAR-CL		linked	unknownRBD
CAM1	YPL048W	P29547	FALSE	TRUE	0,1417	0,8782	2.33194	0.00148292	PAR-CL		linked	unknownRBD
CBC2	YPL178W	Q08920	FALSE	TRUE	3,6559	0,0101	3.65348	0.000757394	PAR-CL		linked	classicalRBD						core	1209	Q08920	S.cerevisiae
CBF5	YLR175W	P33322	TRUE	TRUE	3,0573	0,0010	3.28876	0.00290267	PAR-CL	cCL	linked	classicalRBD						core	143	P33322	S.cerevisiae
CBR1	YIL043C	P38626	FALSE	TRUE	NA	NA	3.30193	0.00335049	PAR-CL		unknown	unknownRBD	enigmRBP	TRUE	1.6.2.2	oxidoreductase	cytochrome-b5 reductase
CCR4	YAL021C	P31384	TRUE	FALSE	-5,1458	0,0028	1.13123	0.0578875	PAR-CL		linked	unknownRBD
CCT4	YDL143W	P39078	FALSE	TRUE	NA	NA	2.24762	0.00687409	PAR-CL		unknown	unknownRBD	enigmRBP					core	140	P39078	S.cerevisiae
CCT8	YJL008C	P47079	TRUE	FALSE	4,3013	0,0058	1.95851	0.0556182	PAR-CL		unknown	unknownRBD	enigmRBP
CDC19	YAL038W	P00549	TRUE	TRUE	2,3804	0,0038	3.57301	0.000497055	PAR-CL		unknown	unknownRBD	enigmRBP	TRUE	2.7.1.40	transferasse	pyruvate kinase	core	250	P00549	S.cerevisiae
CDC3	YLR314C	P32457	FALSE	TRUE	2,3621	0,0129	2.54758	0.00319728	PAR-CL		unknown	unknownRBD	enigmRBP
CDC33	YOL139C	P07260	TRUE	TRUE	5,2647	0,0003	4.55586	0.000497055	PAR-CL		linked	nonclassicalRBD						core	1356	P07260	S.cerevisiae
CDC37	YDR168W	P06101	FALSE	TRUE	NA	NA	2.10732	0.00876603	PAR-CL		unknown	unknownRBD	enigmRBP
CDC48	YDL126C	P25694	FALSE	TRUE	NA	NA	2.62204	0.00148832	PAR-CL		unknown	unknownRBD	enigmRBP					core	20	P25694	S.cerevisiae
CDC53	YDL132W	Q12018	TRUE	FALSE	2,3909	0,0092		0.595446	PAR-CL		unknown	unknownRBD	enigmRBP
CDC60	YPL160W	P26637	FALSE	TRUE	2,7088	0,0283	2.52409	0.00105308	PAR-CL		linked	nonclassicalRBD
CFT1	YDR301W	Q06632	TRUE	TRUE	4,5214	0,0048	2.9463	0.000731571	PAR-CL		linked	nonclassicalRBD
CGI121	YML036W	Q03705	FALSE	TRUE	NA	NA	2.92939	0.00101839	PAR-CL		linked	unknownRBD
CHS5	YLR330W	Q12114	TRUE	TRUE	3,0148	0,0017	2.75803	0.000867142	PAR-CL		unknown	unknownRBD	enigmRBP
CIC1	YHR052W	P38779	FALSE	TRUE	NA	NA	2.26377	0.00652796	PAR-CL		linked	nonclassicalRBD
CKS1	YBR135W	P20486	FALSE	TRUE	NA	NA	2.16371	0.00447268	PAR-CL		unknown	unknownRBD	enigmRBP
CLU1	YMR012W	Q03690	TRUE	TRUE	2,5345	0,0022	2.66515	0.00138354	PAR-CL	cCL	linked	nonclassicalRBD						core	757	Q03690	S.cerevisiae
CMK1	YFR014C	P27466	FALSE	TRUE	NA	NA	4.82309	0.000743032	PAR-CL		unknown	unknownRBD	enigmRBP	TRUE	2.7.11.17	transferasse	Ca2+/calmodulin-dependent protein kinase
COP1	YDL145C	P53622	FALSE	TRUE	NA	NA	2.69468	0.00290267	PAR-CL		unknown	unknownRBD	enigmRBP
CPR1	YDR155C	P14832	TRUE	TRUE	3,2133	0,0096	4.28916	0.00164952	PAR-CL	cCL	unknown	unknownRBD	enigmRBP	TRUE	5.2.1.8	isomerase	peptidylprolyl isomerase	core	784	P14832	S.cerevisiae
CPR6	YLR216C	P53691	FALSE	TRUE	NA	NA	2.99253	0.00148677	PAR-CL		unknown	unknownRBD	enigmRBP	TRUE	5.2.1.8	isomerase	peptidylprolyl isomerase
CRP1	YHR146W	P38845	TRUE	TRUE	3,3447	0,0010	3.9572	0.000497055	PAR-CL		unknown	unknownRBD	enigmRBP
CSR1	YLR380W	Q06705	FALSE	TRUE	1,6396	0,1207	2.61271	0.00421787	PAR-CL		unknown	unknownRBD	enigmRBP
CTK1	YKL139W	Q03957	FALSE	TRUE	2,5846	0,0333	3.46388	0.000497055	PAR-CL		linked	unknownRBD
CTL1	YMR180C	Q03220	TRUE	FALSE	4,0726	0,0070	2.01692	0.0121665	PAR-CL		linked	nonclassicalRBD
CUE2	YKL090W	P36075	FALSE	TRUE	NA	NA	3.01774	0.0066011	PAR-CL		unknown	unknownRBD	enigmRBP
CUE3	YGL110C	P53137	FALSE	TRUE	2,3536	0,0124	3.60727	0.000599649	PAR-CL		unknown	unknownRBD	enigmRBP
CUE5	YOR042W	Q08412	TRUE	TRUE	2,9447	0,0079	3.03102	0.000692895	PAR-CL		unknown	unknownRBD	enigmRBP
CWC15	YDR163W	Q03772	FALSE	TRUE	0,6538	0,3275	3.77204	0.000497055	PAR-CL		linked	nonclassicalRBD
CWC21	YDR482C	Q03375	TRUE	TRUE	4,3224	0,0057	2.49321	0.00163519	PAR-CL		linked	nonclassicalRBD
CWC22	YGR278W	P53333	FALSE	TRUE	NA	NA	3.35595	0.00143861	PAR-CL		linked	nonclassicalRBD
CYR1	YJL005W	P08678	FALSE	TRUE	NA	NA	1.8209	0.00507308	PAR-CL		unknown	unknownRBD	enigmRBP	TRUE	4.6.1.1	lyase	adenylate cyclase
CYS4	YGR155W									cCL	unknown	unknownRBD	enigmRBP
DDP1	YOR163W	Q99321	FALSE	TRUE	NA	NA	2.86014	0.00185905	PAR-CL		linked	unknownRBD
DDR48	YMR173W	P18899	TRUE	TRUE	2,7799	0,0013	2.49246	0.00123315	PAR-CL		unknown	unknownRBD	enigmRBP
DED1	YOR204W	P06634	TRUE	TRUE	4,2451	0,0003	4.23487	0.000497055	PAR-CL	cCL	linked	nonclassicalRBD						core	162	P06634	S.cerevisiae
DED81	YHR019C	P38707	FALSE	TRUE	2,1721	0,0279	2.38242	0.00392564	PAR-CL		linked	nonclassicalRBD						core	190	P38707	S.cerevisiae
DEF1	YKL054C	P35732	TRUE	TRUE	3,5693	0,0007	4.19305	0.000497055	PAR-CL		unknown	unknownRBD	enigmRBP
DET1	YDR051C	Q99288	FALSE	TRUE	NA	NA	3.27391	0.00532705	PAR-CL		unknown	unknownRBD	enigmRBP	TRUE	5.4.2.1	isomerase	phosphoglycerate mutase (inactive entry)
DHH1	YDL160C	P39517	TRUE	TRUE	3,3349	0,0014	4.09597	0.000497055	PAR-CL	cCL	linked	nonclassicalRBD						core	173	P39517	S.cerevisiae
DIM1	YPL266W	P41819	FALSE	TRUE	2,4733	0,0113	2.3943	0.00143861	PAR-CL		linked	nonclassicalRBD						core	433	P41819	S.cerevisiae
DIS3	YOL021C	Q08162	FALSE	TRUE	NA	NA	2.773	0.0035157	PAR-CL		linked	nonclassicalRBD
DOT1	YDR440W	Q04089	TRUE	FALSE	4,3282	0,0057	2.25147	0.0373404	PAR-CL		unknown	unknownRBD	enigmRBP	TRUE	2.1.1.43	transferasse	histone-lysine N-methyltransferase
DOT6	YER088C	P40059	FALSE	TRUE	1,0375	0,2911	2.85089	0.000830059	PAR-CL		linked	unknownRBD
DPB4	YDR121W	Q04603	FALSE	TRUE	NA	NA	4.78111	0.00525305	PAR-CL		unknown	unknownRBD	enigmRBP
DPH1	YIL103W	P40487	FALSE	TRUE	NA	NA	4.54611	0.00598303	PAR-CL		unknown	unknownRBD	enigmRBP
DPS1	YLL018C	P04802	TRUE	TRUE	2,4507	0,0075	2.98257	0.00112635	PAR-CL		linked	nonclassicalRBD						core	199	P04802	S.cerevisiae
DRS1	YLL008W	P32892	FALSE	TRUE	1,9454	0,0777	1.65862	0.00684903	PAR-CL		linked	nonclassicalRBD						core	313	P32892	S.cerevisiae
DTD1	YDL219W	Q07648	FALSE	TRUE	NA	NA	3.86311	0.00913829	PAR-CL		linked	nonclassicalRBD						core	1347	Q07648	S.cerevisiae
DUS1	YML080W	P53759	FALSE	TRUE	NA	NA	2.21123	0.00997649	PAR-CL		linked	nonclassicalRBD
DUS3	YLR401C	Q06053	TRUE	TRUE	2,6391	0,0053	2.38183	0.00299635	PAR-CL	cCL	linked	unknownRBD						core	383	Q06053	S.cerevisiae
EAP1	YKL204W	P36041	TRUE	TRUE	2,3476	0,0023	2.83349	0.0013846	PAR-CL	cCL	linked	unknownRBD
EBP2	YKL172W	P36049	TRUE	TRUE	3,3419	0,0007	3.19456	0.0006577	PAR-CL	cCL	linked	nonclassicalRBD
EBS1	YDR206W	Q03466	TRUE	TRUE	2,1528	0,0034	2.63745	0.000934476	PAR-CL		linked	nonclassicalRBD
ECM16	YMR128W	Q04217	FALSE	TRUE	NA	NA	1.85995	0.00526106	PAR-CL		linked	nonclassicalRBD
ECM2	YBR065C	P38241	FALSE	TRUE	NA	NA	3.91157	0.00887884	PAR-CL		linked	unknownRBD
ECM21	YBL101C	P38167	FALSE	TRUE	1,4478	0,1609	3.15061	0.00221647	PAR-CL		unknown	unknownRBD	enigmRBP
ECM32	YER176W	P32644	TRUE	TRUE	2,7096	0,0030	2.11123	0.00782414	PAR-CL	cCL	linked	unknownRBD
EDC3	YEL015W	P39998	TRUE	TRUE	3,8653	0,0005	3.66088	0.000497055	PAR-CL		linked	nonclassicalRBD
EFB1	YAL003W	P32471	TRUE	TRUE	4,3247	0,0057	5.36301	0.000497055	PAR-CL		linked	unknownRBD
EFG1	YGR271C-A	Q3E705	FALSE	TRUE	2,1570	0,0574	2.05476	0.00672226	PAR-CL		linked	unknownRBD
EFR3	YMR212C	Q03653	FALSE	TRUE	NA	NA	4.10514	0.00780997	PAR-CL		unknown	unknownRBD	enigmRBP
EFT1	YOR133W	P32324	TRUE	TRUE	4,0310	0,0003	4.20702	0.000497055	PAR-CL		linked	nonclassicalRBD						core	19	P32324	S.cerevisiae
EIS1	YMR031C	Q05050	TRUE	FALSE	4,6904	0,0042	1.80444	0.0161725	PAR-CL		unknown	unknownRBD	enigmRBP
ELP3	YPL086C	Q02908	FALSE	TRUE	-1,3299	0,1899	2.3449	0.00598303	PAR-CL		linked	unknownRBD
EMG1	YLR186W	Q06287	TRUE	TRUE	2,6345	0,0015	2.64155	0.00167069	PAR-CL		linked	unknownRBD						core	836	Q06287	S.cerevisiae
EMI2	YDR516C	Q04409	FALSE	TRUE	NA	NA	2.32288	0.00934222	PAR-CL		linked	unknownRBD		TRUE	2.7.1.2	transferasse	glucokinase
ENO1	YGR254W	P00924	FALSE	TRUE	NA	NA	4.38488	0.000954508	PAR-CL		unknown	unknownRBD	enigmRBP	TRUE	4.2.1.11	lyase	phosphopyruvate hydratase	core	183	P00924	S.cerevisiae
ENO2	YHR174W	P00925	TRUE	TRUE	3,5820	0,0009	3.79457	0.000497055	PAR-CL		unknown	unknownRBD	enigmRBP	TRUE	4.2.1.11	lyase	phosphopyruvate hydratase	core	183	P00925	S.cerevisiae
ENP1	YBR247C	P38333	FALSE	TRUE	1,6272	0,0129	2.66796	0.000992877	PAR-CL		linked	nonclassicalRBD						core	593	P38333	S.cerevisiae
ENP2	YGR145W	P48234	FALSE	TRUE	3,5748	0,0110	3.1563	0.00225455	PAR-CL		linked	unknownRBD						core	239	P48234	S.cerevisiae
ENT5	YDR153C	Q03769	FALSE	TRUE	1,9704	0,0157	1.90967	0.00279171	PAR-CL		unknown	unknownRBD	enigmRBP
ERG20	YJL167W	P08524	FALSE	TRUE	1,6641	0,0124	3.47306	0.000497055	PAR-CL		unknown	unknownRBD	enigmRBP	TRUE	2.5.1.1;2.5.1.10	transferasse	dimethylallyltranstransferase; (2E,6E)-farnesyl diphosphate synthase	core	538	P08524	S.cerevisiae
ESC1	YMR219W	Q03661	TRUE	TRUE	4,2633	0,0003	1.70076	0.00789806	PAR-CL		unknown	unknownRBD	enigmRBP
ESF1	YDR365C	Q06344	TRUE	FALSE	3,2893	0,0007	2.56707	0.0329365	PAR-CL		linked	unknownRBD
ESF2	YNR054C	P53743	FALSE	TRUE	NA	NA	3.81048	0.00953414	PAR-CL		linked	unknownRBD						core	1547	P53743	S.cerevisiae
ETP1	YHL010C	P38748	FALSE	TRUE	1,8977	0,0189	2.5424	0.00688548	PAR-CL		unknown	classicalRBD
FAL1	YDR021W	Q12099	FALSE	TRUE	NA	NA	3.78788	0.00138822	PAR-CL		linked	nonclassicalRBD						core	230	Q12099	S.cerevisiae
FAS1	YKL182W	P07149	FALSE	TRUE	3,5739	0,0110	2.74546	0.000867142	PAR-CL		unknown	unknownRBD	enigmRBP	TRUE	1.3.1.9;2.3.1.38;2.3.1.39;2.3.1.86;3.1.2.14;4.2.1.61	oxidoreductase	fatty-acyl-CoA synthase
FAS2	YPL231W	P19097	FALSE	TRUE	2,5691	0,0337	2.7465	0.00108051	PAR-CL		unknown	unknownRBD	enigmRBP	TRUE	1.1.1.100;2.3.1.41;2.3.1.86	oxidoreductase	fatty-acyl-CoA synthase
FBA1	YKL060C	P14540	TRUE	TRUE	3,9666	0,0077	3.05434	0.000696667	PAR-CL		unknown	unknownRBD	enigmRBP	TRUE	4.1.2.13	lyase	fructose-bisphosphate aldolase
FKS1	YLR342W	P38631	TRUE	TRUE	2,8710	0,0009	2.6694	0.00136511	PAR-CL		unknown	unknownRBD	enigmRBP	TRUE	2.4.1.34	transferasse	1,3-β-glucan synthase
FOL2	YGR267C	P51601	FALSE	TRUE	NA	NA	1.89755	0.00636292	PAR-CL		unknown	unknownRBD	enigmRBP	TRUE	3.5.4.16	hydrolase	GTP cyclohydrolase I
FPR1	YNL135C	P20081	FALSE	TRUE	3,4813	0,0121	2.26025	0.0034681	PAR-CL		unknown	unknownRBD	enigmRBP	TRUE	5.2.1.8	isomerase	peptidylprolyl isomerase
FPR3	YML074C	P38911	FALSE	TRUE	1,2641	0,1878	3.79109	0.00136544	PAR-CL		unknown	unknownRBD	enigmRBP	TRUE	5.2.1.8	isomerase	peptidylprolyl isomerase
FRS2	YFL022C	P15625	TRUE	TRUE	2,1565	0,0059	3.1341	0.00207015	PAR-CL		linked	nonclassicalRBD						core	284	P15625	S.cerevisiae
FUN12	YAL035W	P39730	TRUE	TRUE	3,0004	0,0010	3.505	0.000692895	PAR-CL		linked	unknownRBD						core	86	P39730	S.cerevisiae
FUS3	YBL016W	P16892	TRUE	FALSE	3,7112	0,0097	2.02613	0.0132973	PAR-CL		linked	nonclassicalRBD		TRUE	2.7.11.24	transferasse	mitogen-activated protein kinase
GAR1	YHR089C	P28007	TRUE	TRUE	4,3026	0,0058	4.17822	0.000497055	PAR-CL		linked	nonclassicalRBD						core	1003	P28007	S.cerevisiae
GBP2	YCL011C	P25555	TRUE	TRUE	4,0265	0,0003	3.86955	0.000497055	PAR-CL	cCL	linked	classicalRBD						core	1685	P25555	S.cerevisiae
GCD11	YER025W	P32481	FALSE	TRUE	1,9475	0,0240	3.07556	0.00109805	PAR-CL		linked	nonclassicalRBD
GCD6	YDR211W	P32501	FALSE	TRUE	2,3133	0,0465	2.29397	0.0062444	PAR-CL		linked	unknownRBD
GCN1	YGL195W	P33892	TRUE	TRUE	2,5722	0,0015	2.88161	0.000788828	PAR-CL		linked	unknownRBD						core	31	P33892	S.cerevisiae
GFA1	YKL104C	P14742	FALSE	TRUE	NA	NA	3.76832	0.00174611	PAR-CL		unknown	unknownRBD	enigmRBP	TRUE	2.6.1.16	transferasse	glutamine—fructose-6-phosphate transaminase (isomerizing)
GFD1	YMR255W	Q04839	TRUE	TRUE	2,3560	0,0068	4.2727	0.000497055	PAR-CL		linked	unknownRBD
GFD2	YCL036W	P25370	FALSE	TRUE	NA	NA	2.39742	0.00213241	PAR-CL		unknown	unknownRBD	enigmRBP
GGA2	YHR108W	P38817	FALSE	TRUE	3,0347	0,0190	2.62045	0.00534699	PAR-CL		unknown	unknownRBD	enigmRBP
GIS2	YNL255C	P53849	TRUE	TRUE	3,8813	0,0004	4.26265	0.000497055	PAR-CL	cCL	linked	unknownRBD						core	1370	P53849	S.cerevisiae
GLK1	YCL040W	P17709	TRUE	TRUE	2,9853	0,0033	3.35431	0.000934476	PAR-CL		unknown	unknownRBD	enigmRBP	TRUE	2.7.1.2	transferasse	glucokinase
GLN4	YOR168W	P13188	FALSE	TRUE	1,5621	0,0577	2.14424	0.00742075	PAR-CL	cCL	linked	nonclassicalRBD
GLO3	YER122C	P38682	TRUE	TRUE	2,2824	0,0097	2.91288	0.000743032	PAR-CL		unknown	unknownRBD	enigmRBP
GLR1	YPL091W	P41921	FALSE	TRUE	NA	NA	3.63486	0.000731571	PAR-CL		unknown	unknownRBD	enigmRBP	TRUE	1.8.1.7	oxidoreductase	glutathione-disulfide reductase
GND1	YHR183W	P38720	FALSE	TRUE	2,3837	0,0423	3.67363	0.000497055	PAR-CL		unknown	unknownRBD	enigmRBP	TRUE	1.1.1.44	oxidoreductase	phosphogluconate dehydrogenase (NADP+-dependent, decarboxylating)
GPD2	YOL059W	P41911	FALSE	TRUE	NA	NA	2.57762	0.00101839	PAR-CL		unknown	unknownRBD	enigmRBP	TRUE	1.1.1.8	oxidoreductase	glycerol-3-phosphate dehydrogenase (NAD+)
GPM1	YKL152C	P00950	FALSE	TRUE	1,5901	0,0771	2.88782	0.00291615	PAR-CL		unknown	unknownRBD	enigmRBP	TRUE	5.4.2.1	isomerase	phosphoglycerate mutase
GRH1	YDR517W	Q04410	FALSE	TRUE	NA	NA	4.24064	0.00716468	PAR-CL		unknown	nonclassicalRBD
GRX1	YCL035C	P25373	TRUE	TRUE	3,1800	0,0028	2.54336	0.00206482	PAR-CL		unknown	unknownRBD	enigmRBP
GRX2	YDR513W	P17695	FALSE	TRUE	NA	NA	4.26576	0.00703038	PAR-CL		unknown	unknownRBD	enigmRBP
GSP2	YOR185C	P32836	TRUE	TRUE	3,5181	0,0005	4.20118	0.00136511	PAR-CL		unknown	unknownRBD	enigmRBP					core	417	P32836	S.cerevisiae
GUA1	YMR217W	P38625	FALSE	TRUE	NA	NA	3.22996	0.00174174	PAR-CL		unknown	unknownRBD	enigmRBP	TRUE	6.3.5.2	ligase	GMP synthase (glutamine-hydrolysing)
GUK1	YDR454C	P15454	FALSE	TRUE	NA	NA	4.14918	0.00762657	PAR-CL		unknown	unknownRBD	enigmRBP	TRUE	2.7.4.8	transferasse	guanylate kinase
GUS1	YGL245W	P46655	TRUE	TRUE	3,3728	0,0006	3.91389	0.000497055	PAR-CL	cCL	linked	nonclassicalRBD
HAA1	YPR008W	Q12753	FALSE	TRUE	NA	NA	2.91573	0.00322879	PAR-CL		unknown	unknownRBD	enigmRBP
HAL5	YJL165C	P38970	FALSE	TRUE	1,5389	0,0398	3.63461	0.000516514	PAR-CL		unknown	unknownRBD	enigmRBP	TRUE	2.7.11.1	transferasse	non-specific serine/threonine protein kinase
HAS1	YMR290C	Q03532	TRUE	TRUE	2,4214	0,0022	3.28066	0.000806197	PAR-CL		linked	nonclassicalRBD						core	138	Q03532	S.cerevisiae
HBT1	YDL223C	Q07653	FALSE	TRUE	2,1673	0,0568	3.66771	0.00154387	PAR-CL		unknown	unknownRBD	enigmRBP
HCA4	YJL033W	P20448	TRUE	TRUE	2,3255	0,0098	2.49456	0.00134458	PAR-CL		linked	nonclassicalRBD						core	226	P20448	S.cerevisiae
HCR1	YLR192C	Q05775	FALSE	TRUE	NA	NA	3.83201	0.00196278	PAR-CL		linked	nonclassicalRBD
HEK2	YBL032W	P38199	TRUE	TRUE	4,2851	0,0003	4.51003	0.000497055	PAR-CL	cCL	linked	classicalRBD
HHF1	YBR009C	P02309	TRUE	TRUE	4,7667	0,0009	3.89166	0.00080439	PAR-CL		unknown	unknownRBD	enigmRBP					core	993	P02309	S.cerevisiae
HOS3	YPL116W	Q02959	TRUE	TRUE	3,2704	0,0007	4.36192	0.000566026	PAR-CL		unknown	unknownRBD	enigmRBP	TRUE	3.5.1.98	hydrolase	histone deacetylase
HRB1	YNL004W	P38922	TRUE	TRUE	4,7168	0,0003	4.36422	0.000497055	PAR-CL	cCL	linked	classicalRBD						core	1685	P38922	S.cerevisiae
HRK1	YOR267C	Q08732	FALSE	TRUE	NA	NA	2.53416	0.00669614	PAR-CL		unknown	unknownRBD	enigmRBP	TRUE	2.7.11.1	transferasse	non-specific serine/threonine protein kinase
HRP1	YOL123W	Q99383	TRUE	TRUE	3,8176	0,0004	3.98847	0.000497055	PAR-CL	cCL	linked	classicalRBD						core	1129	Q99383	S.cerevisiae
HRR25	YPL204W	P29295	FALSE	TRUE	NA	NA	3.47384	0.000516514	PAR-CL		unknown	unknownRBD	enigmRBP	TRUE	2.7.11.1	transferasse	non-specific serine/threonine protein kinase	core	302	P29295	S.cerevisiae
HSC82	YMR186W	P15108	TRUE	TRUE	2,6299	0,0016	2.85389	0.00148832	PAR-CL		unknown	unknownRBD	enigmRBP					core	48	P15108	S.cerevisiae
HSH155	YMR288W	P49955	FALSE	TRUE	NA	NA	3.87235	0.000692895	PAR-CL		linked	unknownRBD						core	46	P49955	S.cerevisiae
HSP104	YLL026W	P31539	TRUE	FALSE	1,8708	0,0060	2.20137	0.0145359	PAR-CL		unknown	unknownRBD	enigmRBP
HSP12	YFL014W	P22943	TRUE	TRUE	4,4197	0,0003	4.08444	0.000497055	PAR-CL		unknown	unknownRBD	enigmRBP
HSP60	YLR259C	P19882	FALSE	TRUE	2,9610	0,0207	5.20913	0.0040959	PAR-CL		linked	unknownRBD						core	149	P19882	S.cerevisiae
HTA1	YDR225W	P04911	TRUE	FALSE	5,1563	0,0028		0.721465	PAR-CL		unknown	unknownRBD	enigmRBP
HTB1	YDR224C	P02293	TRUE	TRUE	6,4273	0,0014	4.17155	0.00749773	PAR-CL		unknown	unknownRBD	enigmRBP
HTS1	YPR033C	P07263	TRUE	TRUE	2,8899	0,0012	3.23722	0.000675723	PAR-CL	cCL	linked	nonclassicalRBD						core	270	P07263	S.cerevisiae
HTZ1	YOL012C	Q12692	FALSE	TRUE	NA	NA	3.02715	0.00276655	PAR-CL		unknown	unknownRBD	enigmRBP
HXK1	YFR053C	P04806	FALSE	TRUE	NA	NA	1.83221	0.00369784	PAR-CL		unknown	unknownRBD	enigmRBP	TRUE	2.7.1.1	transferasse	hexokinase
HXK2	YGL253W	P04807	TRUE	TRUE	5,9137	0,0018	3.4043	0.000957247	PAR-CL		unknown	unknownRBD	enigmRBP	TRUE	2.7.1.1	transferasse	hexokinase
HXT6	YDR343C	P39003	TRUE	FALSE	2,7193	0,0058	2.25641	0.0245361	PAR-CL		unknown	unknownRBD	enigmRBP
HYP2	YEL034W	P23301	TRUE	TRUE	4,4931	0,0005	3.33201	0.00191789	PAR-CL		linked	nonclassicalRBD						core	898	P23301	S.cerevisiae
HYR1	YIR037W	P40581	FALSE	TRUE	NA	NA	3.27405	0.00196278	PAR-CL		unknown	unknownRBD	enigmRBP	TRUE	1.11.1.15	oxidoreductase	peroxiredoxin
IKI3	YLR384C	Q06706	FALSE	TRUE	NA	NA	1.60205	0.00571571	PAR-CL		linked	nonclassicalRBD
ILS1	YBL076C	P09436	FALSE	TRUE	1,6883	0,1120	2.69488	0.00112635	PAR-CL		linked	nonclassicalRBD
IMD2	YML113W	P13483	FALSE	TRUE	NA	NA	2.45101	0.00532705	PAR-CL		linked	unknownRBD
IMD2	YHR216W									cCL	unknown	unknownRBD	enigmRBP
IMD3	YPL119C	P24784	TRUE	TRUE	2,3307	0,0028	2.60085	0.0024742	PAR-CL	cCL	linked	nonclassicalRBD						core	162	P24784	S.cerevisiae
IMD3	YLR432W									cCL	unknown	unknownRBD	enigmRBP
IMD4	YDL031W	Q12389	FALSE	TRUE	NA	NA	1.65518	0.00913829	PAR-CL		linked	nonclassicalRBD						core	249	Q12389	S.cerevisiae
IMD4	YML056C									cCL	unknown	unknownRBD	enigmRBP
IMH1	YLR309C	Q06704	FALSE	TRUE	1,6430	0,0112	3.34224	0.000594655	PAR-CL		unknown	unknownRBD	enigmRBP
IMP4	YNL075W	P53941	FALSE	TRUE	NA	NA	3.85732	0.00132769	PAR-CL		linked	unknownRBD
INP51	YIL002C	P40559	FALSE	TRUE	0,0281	0,9751	1.66807	0.00557175	PAR-CL		unknown	unknownRBD	enigmRBP	TRUE	3.1.3.36	hydrolase	phosphoinositide 5-phosphatase
IRS4	YKR019C	P36115	FALSE	TRUE	1,5418	0,1401	2.45408	0.00276828	PAR-CL		unknown	unknownRBD	enigmRBP
ISR1	YPR106W	Q06098	FALSE	TRUE	NA	NA	5.42483	0.00363224	PAR-CL		unknown	unknownRBD	enigmRBP	TRUE	2.7.11.1	transferasse	non-specific serine/threonine protein kinase
JSN1	YJR091C	P47135	TRUE	TRUE	3,1624	0,0030	3.12249	0.000684277	PAR-CL	cCL	linked	classicalRBD
KAP104	YBR017C	P38217	FALSE	TRUE	NA	NA	2.15162	0.00993859	PAR-CL		linked	unknownRBD						core	276	P38217	S.cerevisiae
KAP123	YER110C	P40069	FALSE	TRUE	NA	NA	2.99195	0.00276046	PAR-CL		linked	unknownRBD						core	715	P40069	S.cerevisiae
KEL1	YHR158C	P38853	FALSE	TRUE	NA	NA	4.13901	0.00766627	PAR-CL		unknown	unknownRBD	enigmRBP
KIN2	YLR096W	P13186	FALSE	TRUE	NA	NA	1.82941	0.00690406	PAR-CL		unknown	unknownRBD	enigmRBP	TRUE	2.7.11.1	transferasse	non-specific serine/threonine protein kinase
KIP3	YGL216W	P53086	FALSE	TRUE	0,4441	0,6372	2.40605	0.00118374	PAR-CL		unknown	unknownRBD	enigmRBP
KRI1	YNL308C	P42846	TRUE	TRUE	2,8019	0,0015	3.37105	0.00146675	PAR-CL		linked	unknownRBD						core	1092	P42846	S.cerevisiae
KRS1	YDR037W	P15180	TRUE	FALSE	3,3144	0,0006	1.7367	0.0132973	PAR-CL	cCL	linked	nonclassicalRBD
KSP1	YHR082C	P38691	TRUE	TRUE	2,7454	0,0017	2.34976	0.00340254	PAR-CL	cCL	unknown	unknownRBD	enigmRBP	TRUE	2.7.11.1	transferasse	non-specific serine/threonine protein kinase
LAP3	YNL239W	Q01532	TRUE	TRUE	3,3322	0,0009	2.45386	0.00128308	PAR-CL		linked	unknownRBD		TRUE	3.4.22.40	hydrolase	bleomycin hydrolase
LCB5	YLR260W	Q06147	FALSE	TRUE	NA	NA	3.42117	0.00169124	PAR-CL		unknown	unknownRBD	enigmRBP	TRUE	2.7.1.91	transferasse	sphinganine kinase
LEU1	YGL009C	P07264	FALSE	TRUE	NA	NA	2.46177	0.00140346	PAR-CL		unknown	unknownRBD	enigmRBP	TRUE	4.2.1.33	lyase	3-isopropylmalate dehydratase
LGE1	YPL055C	Q02796	TRUE	TRUE	2,6829	0,0021	3.43749	0.000721778	PAR-CL		unknown	nonclassicalRBD
LHP1	YDL051W	P33399	TRUE	TRUE	2,9431	0,0009	3.70252	0.000501655	PAR-CL		linked	classicalRBD
LSB3	YFR024C-A	P43603	FALSE	TRUE	NA	NA	2.39734	0.00124833	PAR-CL		unknown	unknownRBD	enigmRBP
LSG1	YGL099W	P53145	TRUE	TRUE	2,3238	0,0020	2.74364	0.0013038	PAR-CL	cCL	linked	unknownRBD
LSM12	YHR121W	P38828	TRUE	TRUE	2,5062	0,0069	1.63442	0.00462107	PAR-CL		linked	nonclassicalRBD
LSM2	YBL026W	P38203	FALSE	TRUE	2,0748	0,0643	2.63205	0.00890618	PAR-CL		linked	nonclassicalRBD						core	1423	P38203	S.cerevisiae
LSM3	YLR438C-A	P57743	TRUE	TRUE	2,3945	0,0019	3.66058	0.000497055	PAR-CL		linked	nonclassicalRBD						core	1811	P57743	S.cerevisiae
LSM4	YER112W	P40070	TRUE	FALSE	4,4277	0,0007	3.05114	0.0112217	PAR-CL		linked	nonclassicalRBD
LSM5	YER146W	P40089	FALSE	TRUE	NA	NA	3.91317	0.00887884	PAR-CL		linked	nonclassicalRBD
LSM7	YNL147W	P53905	TRUE	TRUE	2,5423	0,0026	4.40786	0.00552244	PAR-CL		linked	nonclassicalRBD
LSM8	YJR022W	P47093	FALSE	TRUE	NA	NA	6.35249	0.00238543	PAR-CL		linked	nonclassicalRBD						core	1980	P47093	S.cerevisiae
LSP1	YPL004C	Q12230	TRUE	TRUE	3,3390	0,0020	2.90818	0.000925134	PAR-CL		unknown	nonclassicalRBD
MAG1	YER142C	P22134	FALSE	TRUE	NA	NA	2.41767	0.0054606	PAR-CL		unknown	unknownRBD	enigmRBP
MAG2	YLR427W	Q06436	TRUE	TRUE	2,6359	0,0018	2.97817	0.00136544	PAR-CL		unknown	unknownRBD	enigmRBP					core	1266	Q06436	S.cerevisiae
MAK11	YKL021C	P20484	FALSE	TRUE	3,0795	0,0181	2.97167	0.000692895	PAR-CL		linked	unknownRBD
MAK21	YDR060W	Q12176	TRUE	TRUE	2,7825	0,0014	2.11988	0.00354908	PAR-CL	cCL	linked	unknownRBD						core	404	Q12176	S.cerevisiae
MAP2	YBL091C	P38174	TRUE	FALSE	2,4287	0,0081	1.98146	0.0159522	PAR-CL		unknown	unknownRBD	enigmRBP	TRUE	3.4.11.18	hydrolase	methionyl aminopeptidase
MBF1	YOR298C-A	O14467	TRUE	TRUE	4,0618	0,0007	5.24534	0.000497055	PAR-CL		linked	unknownRBD						core	1410	O14467	S.cerevisiae
MCK1	YNL307C	P21965	FALSE	TRUE	NA	NA	2.81042	0.00535957	PAR-CL		unknown	unknownRBD	enigmRBP	TRUE	2.7.11.1	transferasse	non-specific serine/threonine protein kinase
MCM4	YPR019W	P30665	FALSE	TRUE	NA	NA	2.72042	0.00349226	PAR-CL		unknown	unknownRBD	enigmRBP
MDM20	YOL076W	Q12387	FALSE	TRUE	1,9687	0,0159	3.0266	0.000694011	PAR-CL		unknown	unknownRBD	enigmRBP
MES1	YGR264C	P00958	TRUE	TRUE	3,3205	0,0008	3.69893	0.000497055	PAR-CL		linked	nonclassicalRBD
MET6	YER091C	P05694	FALSE	TRUE	2,4867	0,0371	2.30937	0.001713	PAR-CL		unknown	unknownRBD	enigmRBP	TRUE	2.1.1.14	transferasse	5-methyltetrahydropteroyltriglutamate—homocysteine S-methyltransferase
MEX67	YPL169C	Q99257	FALSE	TRUE	1,8164	0,0223	2.86888	0.000830059	PAR-CL	cCL	linked	nonclassicalRBD						core	1687	Q99257	S.cerevisiae
MGM101	YJR144W	P32787	FALSE	TRUE	NA	NA	2.74776	0.00782414	PAR-CL		unknown	unknownRBD	enigmRBP
MIP6	YHR015W	P38760	FALSE	TRUE	NA	NA	2.55158	0.00846613	PAR-CL		linked	classicalRBD
MLP1	YNL112W	P24783	TRUE	TRUE	3,3637	0,0006	4.10516	0.000497055	PAR-CL		linked	nonclassicalRBD						core	168	P24783	S.cerevisiae
MLP1	YKR095W									cCL	linked	unknownRBD
MOT2	YER068W	P34909	TRUE	TRUE	3,4760	0,0017	3.17232	0.000756145	PAR-CL		linked	classicalRBD						core	834	P34909	S.cerevisiae
MOT3	YMR070W	P54785	FALSE	TRUE	NA	NA	3.79517	0.00140346	PAR-CL		linked	unknownRBD
MPE1	YKL059C	P35728	FALSE	TRUE	3,0082	0,0196	2.85203	0.000956501	PAR-CL		linked	unknownRBD
MPP10	YJR002W	P47083	FALSE	TRUE	2,4652	0,0189	2.82195	0.00162063	PAR-CL		linked	nonclassicalRBD						core	857	P47083	S.cerevisiae
MPT5	YGL178W	P39016	TRUE	TRUE	3,1357	0,0009	3.65508	0.000757394	PAR-CL	cCL	linked	classicalRBD
MRD1	YPR112C	Q06106	FALSE	TRUE	1,0681	0,1761	2.59851	0.00127386	PAR-CL	cCL	linked	classicalRBD						core	359	Q06106	S.cerevisiae
MRN1	YPL184C	Q08925	TRUE	TRUE	4,1836	0,0003	3.37128	0.000713004	PAR-CL	cCL	linked	classicalRBD
MRT4	YKL009W	P33201	FALSE	TRUE	NA	NA	3.35555	0.00179098	PAR-CL		linked	unknownRBD						core	1138	P33201	S.cerevisiae
MSB1	YOR188W	P21339	FALSE	TRUE	1,9956	0,0182	2.62414	0.000947693	PAR-CL		unknown	unknownRBD	enigmRBP
MSC6	YGL078C	P20447	FALSE	TRUE	2,3146	0,0465	1.8053	0.00315724	PAR-CL		linked	nonclassicalRBD
MSC6	YOR354C									cCL	unknown	unknownRBD	enigmRBP
MSL5	YLR116W	Q12186	FALSE	TRUE	2,4800	0,0372	3.39784	0.000830059	PAR-CL		linked	classicalRBD						core	714	Q12186	S.cerevisiae
MSO1	YNR049C	P53604	FALSE	TRUE	NA	NA	3.92067	0.00182762	PAR-CL		unknown	unknownRBD	enigmRBP
MSS116	YDR194C	P15424	TRUE	TRUE	2,1837	0,0047	2.33568	0.00319728	PAR-CL	cCL	linked	nonclassicalRBD
MTC1	YJL123C	P47018	FALSE	TRUE	NA	NA	3.776	0.00982108	PAR-CL		linked	unknownRBD
MTC4	YBR255W	P38335	FALSE	TRUE	-1,7354	0,1050	4.07733	0.00791782	PAR-CL		unknown	unknownRBD	enigmRBP
MTR2	YKL186C	P34232	FALSE	TRUE	NA	NA	3.68224	0.000497055	PAR-CL		linked	nonclassicalRBD
MTR4	YJL050W	P47047	TRUE	TRUE	3,4577	0,0006	3.24059	0.0006577	PAR-CL	cCL	linked	nonclassicalRBD						core	26	P47047	S.cerevisiae
MUD2	YKL074C	P36084	TRUE	TRUE	3,0587	0,0045	3.2698	0.000692895	PAR-CL	cCL	linked	nonclassicalRBD
NAB2	YGL122C	P32505	TRUE	TRUE	2,9333	0,0011	3.9469	0.000497055	PAR-CL	cCL	linked	nonclassicalRBD
NAB3	YPL190C	P38996	TRUE	TRUE	4,1136	0,0005	3.13363	0.000694011	PAR-CL	cCL	linked	classicalRBD
NAB6	YML117W	Q03735	TRUE	TRUE	4,2371	0,0003	3.97839	0.000497055	PAR-CL	cCL	linked	classicalRBD
NAF1	YNL124W	P53919	FALSE	TRUE	NA	NA	2.51637	0.00380268	PAR-CL		linked	nonclassicalRBD						core	1413	P53919	S.cerevisiae
NAM7	YMR080C	P30771	TRUE	TRUE	3,0044	0,0008	3.48581	0.000684277	PAR-CL	cCL	linked	nonclassicalRBD						core	41	P30771	S.cerevisiae
NAM8	YHR086W	Q00539	FALSE	TRUE	NA	NA	3.91677	0.000713004	PAR-CL	cCL	linked	classicalRBD						core	1425	Q00539	S.cerevisiae
NAN1	YPL126W	Q02931	TRUE	TRUE	3,7292	0,0096	2.43774	0.00223817	PAR-CL	cCL	linked	unknownRBD
NAR1	YNL240C	P23503	FALSE	TRUE	NA	NA	2.48191	0.00215268	PAR-CL		unknown	unknownRBD	enigmRBP
NAT1	YDL040C	P12945	TRUE	TRUE	1,9011	0,0096	2.55063	0.000957247	PAR-CL		linked	unknownRBD						core	479	P12945	S.cerevisiae
NCL1	YBL024W	P38205	FALSE	TRUE	NA	NA	2.3035	0.00220902	PAR-CL		linked	nonclassicalRBD						core	309	P38205	S.cerevisiae
NEW1	YPL226W	Q08972	TRUE	TRUE	2,9505	0,0033	3.43875	0.000692895	PAR-CL	cCL	linked	unknownRBD
NGL2	YMR285C	Q03264	FALSE	TRUE	NA	NA	2.1246	0.00876603	PAR-CL		linked	unknownRBD
NGR1	YBR212W	P32831	TRUE	TRUE	3,5411	0,0007	2.08367	0.00793489	PAR-CL	cCL	linked	classicalRBD						core	1425	P32831	S.cerevisiae
NHP6A	YPR052C	P11632	TRUE	TRUE	4,5370	0,0005	4.18901	0.000497055	PAR-CL		linked	unknownRBD
NHP6B	YBR089C-A	P11633	TRUE	TRUE	4,4558	0,0003	3.60107	0.000497055	PAR-CL		linked	unknownRBD
NIP1	YMR309C	P32497	TRUE	TRUE	4,0135	0,0006	3.88766	0.000497055	PAR-CL	cCL	linked	nonclassicalRBD						core	709	P32497	S.cerevisiae
NIP7	YPL211W	Q08962	FALSE	TRUE	NA	NA	3.51302	0.00131605	PAR-CL		linked	classicalRBD						core	878	Q08962	S.cerevisiae
NMA1	YLR328W	Q06178	FALSE	TRUE	3,2848	0,0145	2.88993	0.000806197	PAR-CL		unknown	unknownRBD	enigmRBP	TRUE	2.7.7.1	transferasse	nicotinamide-nucleotide adenylyltransferase
NMD2	YHR077C	P38798	TRUE	TRUE	2,5783	0,0024	2.46328	0.00473867	PAR-CL		linked	nonclassicalRBD
NMD3	YHR170W	P38861	TRUE	TRUE	3,2228	0,0008	2.47033	0.00250097	PAR-CL		linked	nonclassicalRBD						core	288	P38861	S.cerevisiae
NOB1	YOR056C	Q08444	FALSE	TRUE	2,9473	0,0210	3.80105	0.00138354	PAR-CL		linked	nonclassicalRBD
NOC2	YOR206W	P39744	TRUE	TRUE	2,6581	0,0026	3.36783	0.000757394	PAR-CL	cCL	linked	unknownRBD						core	555	P39744	S.cerevisiae
NOG1	YPL093W	Q02892	FALSE	TRUE	2,0140	0,0157	2.81062	0.000867142	PAR-CL		linked	unknownRBD						core	188	Q02892	S.cerevisiae
NOG2	YNR053C	P53742	TRUE	TRUE	2,3664	0,0023	2.15372	0.00290267	PAR-CL		linked	unknownRBD						core	234	P53742	S.cerevisiae
NOP1	YDL014W	P15646	TRUE	TRUE	3,4488	0,0018	3.78538	0.000497055	PAR-CL		linked	nonclassicalRBD
NOP12	YOL041C	Q08208	TRUE	TRUE	2,6474	0,0060	2.47564	0.00641156	PAR-CL		linked	classicalRBD						core	1294	Q08208	S.cerevisiae
NOP13	YNL175C	P53883	FALSE	TRUE	1,0542	0,2410	2.04384	0.00811238	PAR-CL		linked	classicalRBD
NOP14	YDL148C	Q99207	FALSE	TRUE	NA	NA	3.93139	0.00876715	PAR-CL		linked	nonclassicalRBD						core	881	Q99207	S.cerevisiae
NOP16	YER002W	P40007	TRUE	TRUE	3,7007	0,0015	3.60272	0.0014968	PAR-CL		linked	unknownRBD
NOP2	YNL061W	P40991	TRUE	TRUE	3,6712	0,0018	2.34397	0.00225455	PAR-CL		linked	nonclassicalRBD						core	243	P40991	S.cerevisiae
NOP4	YPL043W	P37838	TRUE	TRUE	2,8798	0,0013	2.97713	0.00153871	PAR-CL	cCL	linked	classicalRBD						core	873	P37838	S.cerevisiae
NOP53	YPL146C	Q12080	TRUE	TRUE	3,4940	0,0035	4.36296	0.000510352	PAR-CL		linked	nonclassicalRBD						core	1629	Q12080	S.cerevisiae
NOP56	YLR197W	Q12460	TRUE	TRUE	2,3215	0,0094	3.22664	0.00143828	PAR-CL	cCL	linked	nonclassicalRBD						core	255	Q12460	S.cerevisiae
NOP58	YOR310C	Q12499	TRUE	TRUE	3,0454	0,0023	3.12271	0.00136544	PAR-CL	cCL	linked	nonclassicalRBD						core	280	Q12499	S.cerevisiae
NOP6	YDL213C	Q07623	FALSE	TRUE	1,3261	0,0215	3.37142	0.000516514	PAR-CL		linked	nonclassicalRBD
NOP7	YGR103W	P53261	TRUE	TRUE	2,3410	0,0020	2.4994	0.00370832	PAR-CL	cCL	linked	nonclassicalRBD						core	326	P53261	S.cerevisiae
NOP9	YJL010C	P47077	TRUE	TRUE	2,1461	0,0096	3.6227	0.000510352	PAR-CL	cCL	linked	classicalRBD						core	1614	P47077	S.cerevisiae
NOT3	YIL038C	P06102	TRUE	TRUE	2,6185	0,0055	2.81589	0.000757394	PAR-CL		linked	unknownRBD
NPL3	YDR432W	Q01560	TRUE	TRUE	4,3152	0,0003	3.14739	0.000599649	PAR-CL	cCL	linked	classicalRBD						core	1721	Q01560	S.cerevisiae
NRD1	YNL251C	P53617	FALSE	TRUE	NA	NA	2.74648	0.00630136	PAR-CL	cCL	linked	classicalRBD						core	1649	P53617	S.cerevisiae
NRP1	YDL167C	P32770	FALSE	TRUE	1,2426	0,0960	2.97695	0.000757394	PAR-CL		linked	nonclassicalRBD
NSA2	YER126C	P40078	FALSE	TRUE	2,4167	0,0405	2.79966	0.00123315	PAR-CL		linked	unknownRBD						core	492	P40078	S.cerevisiae
NSP1	YJL041W	P14907	FALSE	TRUE	NA	NA	2.23491	0.00442727	PAR-CL		linked	unknownRBD
NSR1	YGR159C	P27476	TRUE	TRUE	3,8286	0,0004	3.59949	0.0006577	PAR-CL	cCL	linked	classicalRBD						core	1590	P27476	S.cerevisiae
NUG1	YER006W	P40010	FALSE	TRUE	3,1378	0,0170	3.37121	0.0040959	PAR-CL	cCL	linked	nonclassicalRBD						core	1027	P40010	S.cerevisiae
NUP188	YML103C	P52593	FALSE	TRUE	NA	NA	2.13105	0.00793489	PAR-CL		linked	unknownRBD
OLA1	YBR025C	P38219	FALSE	TRUE	1,7379	0,1050	2.49123	0.00123315	PAR-CL		unknown	unknownRBD	enigmRBP					core	353	P38219	S.cerevisiae
OSH3	YHR073W	P38713	TRUE	TRUE	3,1769	0,0010	2.96139	0.00200958	PAR-CL		unknown	unknownRBD	enigmRBP
OTU2	YHL013C	P38747	TRUE	TRUE	3,6588	0,0015	3.46234	0.000684277	PAR-CL		linked	unknownRBD
OYE2	YHR179W	Q03558	FALSE	TRUE	NA	NA	2.21261	0.00172185	PAR-CL		unknown	unknownRBD	enigmRBP	TRUE	1.6.99.1	oxidoreductase	NADPH dehydrogenase
PAB1	YER165W	P04147	TRUE	TRUE	4,3047	0,0003	3.72594	0.000510352	PAR-CL	cCL	linked	classicalRBD						core	245	P04147	S.cerevisiae
PAM1	YDR251W	P37304	FALSE	TRUE	NA	NA	1.56705	0.00563212	PAR-CL		unknown	nonclassicalRBD
PAP1	YKR002W	P29468	FALSE	TRUE	NA	NA	3.14827	0.000644914	PAR-CL		linked	nonclassicalRBD
PAP2	YOL115W	P53632	FALSE	TRUE	2,6612	0,0301	2.89975	0.00123315	PAR-CL	cCL	linked	unknownRBD						core	940	P53632	S.cerevisiae
PAR32	YDL173W	Q12515	FALSE	TRUE	1,7361	0,1050	4.13262	0.00769472	PAR-CL		unknown	unknownRBD	enigmRBP
PAT1	YCR077C	P25644	TRUE	TRUE	3,1837	0,0008	4.07476	0.000694011	PAR-CL	cCL	linked	unknownRBD						core	1672	P25644	S.cerevisiae
PBI2	YNL015W	P01095	FALSE	TRUE	NA	NA	4.08776	0.00189195	PAR-CL		unknown	unknownRBD	enigmRBP
PBP1	YGR178C	P53297	TRUE	TRUE	2,8297	0,0016	3.7545	0.000497055	PAR-CL	cCL	linked	unknownRBD
PBP2	YBR233W	P38151	TRUE	TRUE	2,7948	0,0009	3.81127	0.000788828	PAR-CL	cCL	linked	classicalRBD						core	1463	P38151	S.cerevisiae
PBP4	YDL053C	Q07362	FALSE	TRUE	2,3424	0,0449	3.31604	0.00132769	PAR-CL		unknown	unknownRBD	enigmRBP
PDC1	YLR044C	P06169	TRUE	TRUE	2,9294	0,0015	2.83863	0.00109407	PAR-CL		unknown	unknownRBD	enigmRBP	TRUE	4.1.1.-;4.1.1.1	lyase	pyruvate decarboxylase
PDR5	YOR153W	P33302	FALSE	TRUE	NA	NA	2.17911	0.00552244	PAR-CL		unknown	unknownRBD	enigmRBP
PET9	YBL030C	P18239	FALSE	TRUE	1,9449	0,0258	3.66675	0.0028857	PAR-CL		unknown	unknownRBD	enigmRBP					core	557	P18239	S.cerevisiae
PFK1	YGR240C	P16861	FALSE	TRUE	NA	NA	3.02828	0.000700146	PAR-CL		unknown	unknownRBD	enigmRBP	TRUE	2.7.1.11	transferasse	6-phosphofructokinase
PFK2	YMR205C	P16862	FALSE	TRUE	NA	NA	2.67401	0.00540823	PAR-CL		unknown	unknownRBD	enigmRBP	TRUE	2.7.1.11	transferasse	6-phosphofructokinase
PFS2	YNL317W	P42841	FALSE	TRUE	NA	NA	2.46764	0.00319728	PAR-CL		linked	unknownRBD
PGI1	YBR196C	P12709	FALSE	TRUE	1,1804	0,1903	2.64404	0.00153894	PAR-CL		unknown	unknownRBD	enigmRBP	TRUE	5.3.1.9	isomerase	glucose-6-phosphate isomerase	core	129	P12709	S.cerevisiae
PGK1	YCR012W	P00560	TRUE	TRUE	4,2974	0,0003	4.20343	0.000497055	PAR-CL		unknown	unknownRBD	enigmRBP	TRUE	2.7.2.3	transferasse	phosphoglycerate kinase	core	211	P00560	S.cerevisiae
PHO4	YFR034C	P07270	FALSE	TRUE	NA	NA	2.98006	0.00630136	PAR-CL		unknown	unknownRBD	enigmRBP
PIL1	YGR086C	P53252	FALSE	TRUE	2,4339	0,0396	2.67352	0.00257612	PAR-CL		unknown	nonclassicalRBD
PIN4	YBL051C	P34217	TRUE	TRUE	2,9098	0,0067	2.61517	0.00552244	PAR-CL	cCL	unknown	classicalRBD
PKH2	YOL100W	Q12236	FALSE	TRUE	NA	NA	3.19255	0.00223817	PAR-CL		unknown	unknownRBD	enigmRBP	TRUE	2.7.11.1	transferasse	non-specific serine/threonine protein kinase
PMA1	YGL008C	P05030	TRUE	TRUE	3,1842	0,0015	3.64617	0.00139659	PAR-CL		unknown	unknownRBD	enigmRBP	TRUE	3.6.3.6	hydrolase	H+-exporting ATPase
PNC1	YGL037C	P53184	TRUE	TRUE	3,1228	0,0009	2.92807	0.0013846	PAR-CL		unknown	unknownRBD	enigmRBP	TRUE	3.5.1.19	hydrolase	nicotinamidase
PNO1	YOR145C	Q99216	TRUE	FALSE	5,7460	0,0019	1.42608	0.015286	PAR-CL		linked	nonclassicalRBD
POL2	YNL262W	P21951	FALSE	TRUE	2,3718	0,0103	2.90161	0.000700146	PAR-CL	cCL	unknown	unknownRBD	enigmRBP
POL5	YEL055C	P39985	TRUE	TRUE	2,6241	0,0054	2.7663	0.00348982	PAR-CL		linked	nonclassicalRBD						core	1534	P39985	S.cerevisiae
PRE7	YBL041W	P23724	FALSE	TRUE	NA	NA	4.68153	0.00552244	PAR-CL		unknown	unknownRBD	enigmRBP	TRUE	3.4.25.1	hydrolase	proteasome endopeptidase complex	core	954	P23724	S.cerevisiae
PRP22	YER013W	P24384	FALSE	TRUE	-0,5129	0,5873	2.08107	0.00592289	PAR-CL		linked	nonclassicalRBD						core	42	P24384	S.cerevisiae
PRP24	YMR268C	P49960	FALSE	TRUE	NA	NA	2.96728	0.00302166	PAR-CL		linked	classicalRBD
PRP42	YDR235W	Q03776	FALSE	TRUE	NA	NA	3.08464	0.00238543	PAR-CL		linked	unknownRBD
PRP43	YGL120C	P53131	TRUE	TRUE	2,8962	0,0013	2.80276	0.000924151	PAR-CL	cCL	linked	nonclassicalRBD						core	49	P53131	S.cerevisiae
PRP8	YHR165C	P33334	FALSE	TRUE	2,8510	0,0237	1.93836	0.00893516	PAR-CL	cCL	linked	nonclassicalRBD						core	1	P33334	S.cerevisiae
PRP9	YDL030W	P19736	FALSE	TRUE	2,9646	0,0207	3.49463	0.00174174	PAR-CL		linked	nonclassicalRBD						core	1189	P19736	S.cerevisiae
PRS1	YKL181W	P32895	FALSE	TRUE	NA	NA	3.13551	0.00901294	PAR-CL		unknown	unknownRBD	enigmRBP	TRUE	2.7.6.1	transferasse	ribose-phosphate diphosphokinase
PRT1	YOR361C	P06103	TRUE	TRUE	2,6204	0,0076	2.34109	0.0029244	PAR-CL		linked	classicalRBD						core	437	P06103	S.cerevisiae
PSA1	YDL055C	P41940	FALSE	TRUE	0,2638	0,7774	3.12848	0.00124718	PAR-CL		unknown	unknownRBD	enigmRBP	TRUE	2.7.7.13	transferasse	mannose-1-phosphate guanylyltransferase
PSD2	YGR170W	P53037	FALSE	TRUE	1,1824	0,2137	2.45722	0.00273199	PAR-CL		unknown	unknownRBD	enigmRBP	TRUE	4.1.1.65	lyase	phosphatidylserine decarboxylase
PSP1	YDR505C	P50896	TRUE	TRUE	3,2498	0,0023	2.36596	0.0013846	PAR-CL	cCL	unknown	unknownRBD	enigmRBP
PSP2	YML017W	P50109	TRUE	TRUE	3,5587	0,0008	4.31252	0.000497055	PAR-CL	cCL	linked	unknownRBD
PTK2	YJR059W	P47116	FALSE	TRUE	2,5882	0,0332	2.94716	0.00552244	PAR-CL		unknown	unknownRBD	enigmRBP	TRUE	2.7.11.1	transferasse	non-specific serine/threonine protein kinase
PUB1	YNL016W	P32588	TRUE	TRUE	3,7562	0,0005	2.66333	0.0019776	PAR-CL	cCL	linked	classicalRBD
PUF2	YPR042C	Q12221	FALSE	TRUE	3,3257	0,0139	3.5182	0.00206479	PAR-CL	cCL	linked	classicalRBD
PUF3	YLL013C	Q07807	TRUE	TRUE	5,4608	0,0003	3.77456	0.000634494	PAR-CL	cCL	linked	classicalRBD
PUF4	YGL014W	P25339	TRUE	TRUE	4,8390	0,0003	4.39349	0.000497055	PAR-CL	cCL	linked	classicalRBD
PUF6	YDR496C	Q04373	TRUE	FALSE	1,9915	0,0059	1.75129	0.0229461	PAR-CL	cCL	linked	nonclassicalRBD
PUS1	YPL212C	Q12211	FALSE	TRUE	NA	NA	3.33379	0.000928783	PAR-CL	cCL	linked	nonclassicalRBD						core	777	Q12211	S.cerevisiae
PUS7	YOR243C	Q08647	TRUE	TRUE	2,8264	0,0042	2.3499	0.00218238	PAR-CL		linked	nonclassicalRBD						core	446	Q08647	S.cerevisiae
PWP1	YLR196W	P21304	FALSE	TRUE	0,9748	0,1752	1.57997	0.00953414	PAR-CL		linked	unknownRBD
PWP2	YOR046C	P20449	TRUE	TRUE	1,8723	0,0074	2.60075	0.00148832	PAR-CL		linked	nonclassicalRBD						core	315	P20449	S.cerevisiae
PWP2	YCR057C									cCL	linked	unknownRBD
RAD23	YEL037C	P32628	FALSE	TRUE	NA	NA	2.48422	0.00693114	PAR-CL		unknown	unknownRBD	enigmRBP
RAT1	YOR048C	Q02792	FALSE	TRUE	1,2963	0,0676	2.38528	0.0013525	PAR-CL	cCL	linked	nonclassicalRBD
RBL2	YOR265W	P48606	FALSE	TRUE	NA	NA	3.05949	0.00136511	PAR-CL		unknown	unknownRBD	enigmRBP					core	1943	P48606	S.cerevisiae
RBS1	YDL189W	Q05672	FALSE	TRUE	3,3255	0,0139	3.99327	0.000497055	PAR-CL		unknown	unknownRBD	enigmRBP
RDL1	YOR285W	Q12305	FALSE	TRUE	NA	NA	4.02644	0.00820312	PAR-CL		unknown	nonclassicalRBD		TRUE	2.8.1.1	transferasse	thiosulfate sulfurtransferase
RET1	YOR207C	P22276	FALSE	TRUE	NA	NA	3.23688	0.00192218	PAR-CL		linked	nonclassicalRBD
REX2	YLR059C	P54964	TRUE	FALSE	5,0374	0,0003	2.03477	0.0211478	PAR-CL		linked	nonclassicalRBD
RFA1	YAR007C	P22336	TRUE	TRUE	3,3276	0,0020	3.7058	0.000497055	PAR-CL	cCL	unknown	nonclassicalRBD
RFC1	YOR217W	P38630	FALSE	TRUE	NA	NA	6.54598	0.00220261	PAR-CL		unknown	unknownRBD	enigmRBP
RGC1	YPR115W	Q06108	TRUE	FALSE	4,1750	0,0064	1.38061	0.0155828	PAR-CL		unknown	unknownRBD	enigmRBP
RHR2	YIL053W	P41277	FALSE	TRUE	0,9259	0,1709	2.40811	0.0014968	PAR-CL		unknown	unknownRBD	enigmRBP	TRUE	3.1.3.-	hydrolase	Phosphoric Monoester Hydrolases
RIM1	YCR028C-A	P32445	TRUE	TRUE	3,8083	0,0090	3.58793	0.000497055	PAR-CL		unknown	unknownRBD	enigmRBP
RIO1	YOR119C	Q12196	FALSE	TRUE	NA	NA	2.50942	0.00773018	PAR-CL		linked	nonclassicalRBD
RIO2	YNL207W	P40160	FALSE	TRUE	NA	NA	1.86621	0.00331409	PAR-CL		linked	nonclassicalRBD
RIX7	YLL034C	Q07844	FALSE	TRUE	NA	NA	3.02147	0.000731571	PAR-CL		unknown	unknownRBD	enigmRBP					core	159	Q07844	S.cerevisiae
RLI1	YDR091C	Q03195	FALSE	TRUE	2,4852	0,0371	3.4867	0.000830059	PAR-CL		unknown	nonclassicalRBD
RLP7	YNR038W	P53734	FALSE	TRUE	NA	NA	2.20428	0.00153871	PAR-CL		linked	nonclassicalRBD						core	1008	P53734	S.cerevisiae
RLP7	YNL002C									cCL	linked	unknownRBD
RMD9	YKR024C	P36120	TRUE	TRUE	3,2283	0,0013	3.02541	0.00630136	PAR-CL		linked	nonclassicalRBD						core	563	P36120	S.cerevisiae
RMD9	YGL107C									cCL	unknown	unknownRBD	enigmRBP
RME1	YGR044C	P32338	FALSE	TRUE	NA	NA	3.1431	0.00687248	PAR-CL		unknown	unknownRBD	enigmRBP
ROM2	YLR371W	P51862	FALSE	TRUE	NA	NA	2.61097	0.00418729	PAR-CL		unknown	unknownRBD	enigmRBP
RPB2	YOR151C	P08518	TRUE	TRUE	1,9959	0,0069	2.97276	0.000694011	PAR-CL	cCL	linked	nonclassicalRBD						core	12	P08518	S.cerevisiae
RPF1	YHR088W	P38805	TRUE	TRUE	3,0564	0,0012	2.73236	0.000926266	PAR-CL		linked	unknownRBD						core	769	P38805	S.cerevisiae
RPF2	YKR081C	P36160	FALSE	TRUE	NA	NA	2.31983	0.00652796	PAR-CL		linked	unknownRBD						core	792	P36160	S.cerevisiae
RPG1	YBR079C	P38249	TRUE	TRUE	3,7130	0,0006	3.93538	0.000497055	PAR-CL	cCL	linked	unknownRBD						core	458	P38249	S.cerevisiae
RPI1	YIL119C	P23250	TRUE	TRUE	2,5804	0,0017	3.2025	0.00213241	PAR-CL		unknown	unknownRBD	enigmRBP
RPL10	YLR075W	P41805	FALSE	TRUE	3,1406	0,0170	3.96421	0.000896821	PAR-CL		linked	unknownRBD						core	604	P41805	S.cerevisiae
RPL11A	YPR102C	P0C0W9	TRUE	TRUE	4,4502	0,0010	4.7177	0.000675723	PAR-CL		linked	unknownRBD						core	730	P0C0W9	S.cerevisiae
RPL12A	YEL054C	P0CX53;P0CX54	TRUE	TRUE	2,0791	0,0045	4.18158	0.000766209	PAR-CL		linked	nonclassicalRBD
RPL13B	YMR142C	P40212	TRUE	TRUE	5,8859	0,0018	3.27648	0.00348982	PAR-CL		linked	unknownRBD						core	1070	P40212	S.cerevisiae
RPL15A	YLR029C	P05748	TRUE	TRUE	4,1586	0,0007	4.27012	0.000510352	PAR-CL		linked	unknownRBD						core	527	P05748	S.cerevisiae
RPL16A	YIL133C	P26784	FALSE	TRUE	-1,0482	0,2870	4.80647	0.000942696	PAR-CL		linked	unknownRBD						core	831	P26784	S.cerevisiae
RPL16B	YNL069C	P26785	TRUE	TRUE	3,5379	0,0009	2.95058	0.000692895	PAR-CL		linked	unknownRBD						core	831	P26785	S.cerevisiae
RPL17A	YKL180W	P05740	FALSE	TRUE	NA	NA	3.70169	0.000830059	PAR-CL		linked	unknownRBD
RPL17AA	RPL17AA	P05740	FALSE	TRUE	NA	NA	3.70169	0.000830059	PAR-CL		unknown	unknownRBD	enigmRBP
RPL18A	YOL120C	P0CX49;P0CX50	TRUE	TRUE	3,2723	0,0017	4.1638	0.000497055	PAR-CL		linked	unknownRBD
RPL18A2	YMR242C	P0CX23	TRUE	TRUE	3,7045	0,0009	3.81131	0.000497055	PAR-CL		linked	unknownRBD							1011	P0CX23	S.cerevisiae
RPL19A	YBR084C-A	P0CX82;P0CX83	TRUE	TRUE	3,7925	0,0091	4.43805	0.000497055	PAR-CL		linked	unknownRBD
RPL1A	YPL220W	P0CX43;P0CX44	TRUE	TRUE	2,9203	0,0033	3.25284	0.00156237	PAR-CL		linked	nonclassicalRBD
RPL21A	YBR191W	Q02753	TRUE	TRUE	3,5538	0,0035	3.96404	0.0006577	PAR-CL		linked	unknownRBD						core	964	Q02753	S.cerevisiae
RPL22A	YLR061W	P05749	TRUE	TRUE	4,7240	0,0068	3.43704	0.000556298	PAR-CL		linked	unknownRBD						core	1441	P05749	S.cerevisiae
RPL24A	YGL031C	P04449	TRUE	TRUE	3,5986	0,0015	4.87983	0.00174174	PAR-CL		linked	unknownRBD						core	1253	P04449	S.cerevisiae
RPL25	YOL127W	P04456	TRUE	TRUE	3,4847	0,0008	3.42714	0.000743032	PAR-CL		linked	classicalRBD						core	1073	P04456	S.cerevisiae
RPL26B	YGR034W	P53221	FALSE	TRUE	2,9336	0,0213	3.7924	0.00331409	PAR-CL		linked	unknownRBD						core	1326	P53221	S.cerevisiae
RPL27A	YHR010W	P0C2H6	TRUE	TRUE	3,7863	0,0052	3.26086	0.00213241	PAR-CL		linked	unknownRBD						core	1140	P0C2H6	S.cerevisiae
RPL28	YGL103W	P02406	FALSE	TRUE	3,0656	0,0107	3.55257	0.00110796	PAR-CL		linked	unknownRBD						core	988	P02406	S.cerevisiae
RPL2A	YFR031C-A	P0CX45;P0CX46	TRUE	TRUE	2,6009	0,0019	4.02467	0.000510352	PAR-CL		linked	nonclassicalRBD
RPL3	YOR063W	P14126	TRUE	TRUE	2,8005	0,0023	3.29804	0.0006577	PAR-CL		linked	unknownRBD						core	197	P14126	S.cerevisiae
RPL30	YGL030W	P14120	TRUE	TRUE	2,2461	0,0068	3.15988	0.000808271	PAR-CL		linked	unknownRBD						core	1372	P14120	S.cerevisiae
RPL31A	YDL075W	P0C2H8	FALSE	TRUE	3,4218	0,0128	4.32075	0.000948938	PAR-CL		linked	unknownRBD						core	1306	P0C2H8	S.cerevisiae
RPL32	YBL092W	P38061	FALSE	TRUE	3,3423	0,0138	2.54755	0.00476947	PAR-CL		linked	unknownRBD						core	1190	P38061	S.cerevisiae
RPL33A	YPL143W	P05744	FALSE	TRUE	NA	NA	3.63271	0.00146675	PAR-CL		linked	unknownRBD						core	1522	P05744	S.cerevisiae
RPL33B	YOR234C	P41056	FALSE	TRUE	NA	NA	4.40559	0.00652796	PAR-CL		linked	unknownRBD						core	1522	P41056	S.cerevisiae
RPL38	YLR325C	P49167	FALSE	TRUE	NA	NA	1.70907	0.00782414	PAR-CL		linked	unknownRBD						core	1907	P49167	S.cerevisiae
RPL43A	YPR043W	P0CX25;P0CX26	FALSE	TRUE	NA	NA	2.82294	0.000942696	PAR-CL		linked	unknownRBD
RPL4B	YDR012W	P49626	TRUE	TRUE	2,2130	0,0060	3.32433	0.000543833	PAR-CL		linked	nonclassicalRBD						core	337	P49626	S.cerevisiae
RPL5	YPL131W	P26321	FALSE	TRUE	3,0702	0,0182	4.25676	0.000960483	PAR-CL		linked	classicalRBD						core	567	P26321	S.cerevisiae
RPL6A	YML073C	Q02326	TRUE	FALSE	4,2536	0,0060	2.05217	0.0207226	PAR-CL		linked	unknownRBD
RPL6B	YLR448W	P05739	TRUE	TRUE	2,2799	0,0078	2.23607	0.00699269	PAR-CL		linked	unknownRBD						core	1254	P05739	S.cerevisiae
RPL7B	YPL198W	Q12213	TRUE	TRUE	3,5819	0,0005	3.94944	0.000644914	PAR-CL		linked	unknownRBD						core	742	Q12213	S.cerevisiae
RPL8A	YHL033C	P17076	FALSE	TRUE	NA	NA	3.61418	0.00207015	PAR-CL		linked	unknownRBD						core	603	P17076	S.cerevisiae
RPL8B	YLL045C	P29453	TRUE	TRUE	3,4909	0,0005	3.40218	0.00111177	PAR-CL		linked	unknownRBD						core	603	P29453	S.cerevisiae
RPL9A	YGL147C	P05738	TRUE	TRUE	3,4355	0,0019	4.15676	0.000694011	PAR-CL		linked	nonclassicalRBD						core	1080	P05738	S.cerevisiae
RPO21	YDL140C	P04050	TRUE	TRUE	2,4006	0,0047	2.54208	0.00112635	PAR-CL		linked	nonclassicalRBD						core	6	P04050	S.cerevisiae
RPO41	YFL036W	P13433	FALSE	TRUE	NA	NA	2.44127	0.00515828	PAR-CL		linked	nonclassicalRBD
RPP0	YLR340W	P05317	TRUE	TRUE	3,1164	0,0007	4.08377	0.000497055	PAR-CL		linked	unknownRBD						core	455	P05317	S.cerevisiae
RPS0B	YLR048W	P46654	TRUE	TRUE	4,3793	0,0004	4.49098	0.000497055	PAR-CL		linked	unknownRBD						core	613	P46654	S.cerevisiae
RPS10B	YMR230W	P46784	TRUE	TRUE	4,2008	0,0023	4.16029	0.000497055	PAR-CL		linked	nonclassicalRBD						core	1442	P46784	S.cerevisiae
RPS11A	YDR025W	P0CX47;P0CX48	TRUE	TRUE	4,4684	0,0003	4.15584	0.000497055	PAR-CL		linked	unknownRBD
RPS12	YOR369C	P48589	TRUE	TRUE	4,2469	0,0010	3.38464	0.000510352	PAR-CL		linked	unknownRBD						core	1460	P48589	S.cerevisiae
RPS13	YDR064W	P05756	TRUE	TRUE	2,9598	0,0015	4.76121	0.000692895	PAR-CL		linked	unknownRBD						core	761	P05756	S.cerevisiae
RPS14B	YJL191W	P39516	TRUE	TRUE	3,3903	0,0007	3.70682	0.000497055	PAR-CL		linked	classicalRBD						core	832	P39516	S.cerevisiae
RPS15	YOL040C	Q01855	TRUE	TRUE	4,5398	0,0047	4.64375	0.000960496	PAR-CL		linked	nonclassicalRBD						core	1100	Q01855	S.cerevisiae
RPS16A	YMR143W	P0CX51;P0CX52	FALSE	TRUE	NA	NA	3.77114	0.0013846	PAR-CL		linked	unknownRBD
RPS17A	YML024W	P02407	TRUE	TRUE	4,7885	0,0004	5.59592	0.000497055	PAR-CL		linked	unknownRBD						core	1215	P02407	S.cerevisiae
RPS18A	YDR450W	P0CX55;P0CX56	TRUE	TRUE	3,5248	0,0006	5.19871	0.000497055	PAR-CL		linked	nonclassicalRBD
RPS1A	YLR441C	P33442	TRUE	TRUE	4,5902	0,0008	3.17609	0.00128578	PAR-CL		linked	unknownRBD						core	559	P33442	S.cerevisiae
RPS1B	YML063W	P23248	TRUE	TRUE	4,0854	0,0006	4.24315	0.000497055	PAR-CL		linked	unknownRBD						core	559	P23248	S.cerevisiae
RPS2	YGL123W	P25443	TRUE	TRUE	5,2421	0,0004	3.607	0.000497055	PAR-CL		linked	nonclassicalRBD						core	618	P25443	S.cerevisiae
RPS20	YHL015W	P38701	TRUE	TRUE	4,7218	0,0003	5.82109	0.000497055	PAR-CL	cCL	linked	nonclassicalRBD						core	1351	P38701	S.cerevisiae
RPS21B	YJL136C	Q3E754	FALSE	TRUE	2,4798	0,0372	2.4556	0.00370832	PAR-CL		linked	unknownRBD						core	1619	Q3E754	S.cerevisiae
RPS22A	YJL190C	P0C0W1	TRUE	TRUE	2,7027	0,0033	3.28144	0.00218238	PAR-CL		linked	unknownRBD						core	905	P0C0W1	S.cerevisiae
RPS23A	YGR118W	P0CX29;P0CX30	TRUE	TRUE	5,6365	0,0020	6.915	0.000497055	PAR-CL		linked	unknownRBD
RPS24EA	YER074W	P0CX31	TRUE	TRUE	3,3904	0,0019	4.90493	0.000497055	PAR-CL		linked	unknownRBD							1216	P0CX31	S.cerevisiae
RPS25B	YLR333C	P0C0T4	TRUE	FALSE	4,2423	0,0060			PAR-CL		linked	unknownRBD
RPS26A	YGL189C	P39938	TRUE	TRUE	3,0006	0,0074	4.62907	0.000497055	PAR-CL		linked	unknownRBD						core	1198	P39938	S.cerevisiae
RPS27A	YKL156W	P35997	TRUE	TRUE	5,6972	0,0020	4.57397	0.000497055	PAR-CL		linked	unknownRBD						core	1385	P35997	S.cerevisiae
RPS28B	YLR264W	P0C0X0	TRUE	TRUE	2,7345	0,0086	3.6927	0.000497055	PAR-CL		linked	unknownRBD
RPS29A	YLR388W	P41057	FALSE	TRUE	NA	NA	3.0803	0.00340254	PAR-CL		linked	unknownRBD
RPS3	YNL178W	P05750	TRUE	TRUE	4,4607	0,0003	4.03457	0.000566026	PAR-CL		linked	classicalRBD						core	551	P05750	S.cerevisiae
RPS30A	YLR287C-A	P0CX33;P0CX34	FALSE	TRUE	NA	NA	4.50754	0.000830059	PAR-CL		linked	unknownRBD
RPS31	YLR167W	P05759	TRUE	TRUE	3,4680	0,0007	4.68119	0.000497055	PAR-CL		linked	unknownRBD						core	733	P05759	S.cerevisiae
RPS4A	YJR145C	P0CX35;P0CX36	TRUE	TRUE	3,8325	0,0006	4.63341	0.000497055	PAR-CL		linked	nonclassicalRBD
RPS5	YJR123W	P26783	TRUE	TRUE	5,0140	0,0003	5.41099	0.000497055	PAR-CL		linked	nonclassicalRBD						core	662	P26783	S.cerevisiae
RPS6A	YPL090C	P0CX37;P0CX38	TRUE	TRUE	4,1283	0,0004	3.79457	0.000497055	PAR-CL		linked	unknownRBD
RPS7A	YOR096W	P26786	TRUE	FALSE	3,2914	0,0015	1.72924	0.0711024	PAR-CL		linked	unknownRBD
RPS7B	YNL096C	P48164	TRUE	TRUE	3,6615	0,0006	4.13032	0.0006577	PAR-CL		linked	unknownRBD						core	958	P48164	S.cerevisiae
RPS8A	YBL072C	P0CX39;P0CX40	TRUE	TRUE	3,7130	0,0007	4.85338	0.000497055	PAR-CL		linked	unknownRBD
RPS9B	YBR189W	P05755	TRUE	TRUE	4,3087	0,0003	5.62226	0.000497055	PAR-CL		linked	nonclassicalRBD						core	660	P05755	S.cerevisiae
RRB1	YMR131C	Q04225	FALSE	TRUE	NA	NA	3.68434	0.00177329	PAR-CL		linked	unknownRBD						core	707	Q04225	S.cerevisiae
RRD1	YIL153W	P40454	FALSE	TRUE	NA	NA	2.35968	0.00701399	PAR-CL		unknown	unknownRBD	enigmRBP	TRUE	5.2.1.8	isomerase	peptidylprolyl isomerase
RRP12	YPL012W	Q12754	TRUE	TRUE	2,6234	0,0014	2.8164	0.00314491	PAR-CL	cCL	linked	unknownRBD						core	497	Q12754	S.cerevisiae
RRP14	YKL082C	P36080	TRUE	FALSE	3,8068	0,0090	3.49484	0.0119977	PAR-CL		linked	unknownRBD
RRP3	YHR065C	P38712	FALSE	TRUE	NA	NA	2.68776	0.000924151	PAR-CL		linked	nonclassicalRBD						core	294	P38712	S.cerevisiae
RRP4	YHR069C	P38792	FALSE	TRUE	NA	NA	3.95453	0.00864658	PAR-CL		linked	nonclassicalRBD						core	908	P38792	S.cerevisiae
RRP45	YDR280W	Q05636	FALSE	TRUE	NA	NA	4.09609	0.00782414	PAR-CL		linked	nonclassicalRBD						core	933	Q05636	S.cerevisiae
RRP5	YMR229C	Q05022	TRUE	TRUE	3,2807	0,0006	3.65018	0.000497055	PAR-CL	cCL	linked	nonclassicalRBD						core	332	Q05022	S.cerevisiae
RRP6	YOR001W	Q12149	FALSE	TRUE	NA	NA	2.27283	0.00335049	PAR-CL		linked	nonclassicalRBD						core	653	Q12149	S.cerevisiae
RRP8	YDR083W	P38961	FALSE	TRUE	1,3088	0,1955	1.91531	0.005118	PAR-CL		linked	unknownRBD						core	1188	P38961	S.cerevisiae
RRP9	YPR137W	Q06506	FALSE	TRUE	-0,3387	0,7190	5.0748	0.00441858	PAR-CL		linked	unknownRBD						core	927	Q06506	S.cerevisiae
RRS1	YOR294W	Q08746	TRUE	FALSE	2,7949	0,0023	1.78347	0.0519478	PAR-CL		linked	nonclassicalRBD
RSA3	YLR221C	Q05942	FALSE	TRUE	2,1353	0,0336	3.34365	0.00411526	PAR-CL		unknown	unknownRBD	enigmRBP
RSP5	YER125W	P39940	FALSE	TRUE	NA	NA	2.4945	0.00112635	PAR-CL		unknown	unknownRBD	enigmRBP	TRUE	6.3.2.-	ligase	Acid—Amino-Acid Ligases (Peptide Synthases)
RTG2	YGL252C	P32608	FALSE	TRUE	2,2734	0,0191	2.43191	0.00180228	PAR-CL		unknown	unknownRBD	enigmRBP
RTN1	YDR233C	Q04947	FALSE	TRUE	3,3499	0,0137	3.81314	0.00143861	PAR-CL		unknown	unknownRBD	enigmRBP
RUD3	YOR216C	Q12234	FALSE	TRUE	2,3502	0,0113	3.4244	0.000720309	PAR-CL		unknown	unknownRBD	enigmRBP
RVS161	YCR009C	P25343	TRUE	TRUE	2,8045	0,0082	2.54338	0.00997649	PAR-CL		unknown	unknownRBD	enigmRBP
RVS167	YDR388W	P39743	FALSE	TRUE	2,0354	0,0145	2.30353	0.00148832	PAR-CL		unknown	unknownRBD	enigmRBP
SAC6	YDR129C	P32599	FALSE	TRUE	2,1308	0,0142	1.86442	0.00601086	PAR-CL		unknown	unknownRBD	enigmRBP
SAH1	YER043C	P39954	TRUE	TRUE	4,4559	0,0051	3.2368	0.00169988	PAR-CL		unknown	unknownRBD	enigmRBP	TRUE	3.3.1.1	hydrolase	adenosylhomocysteinase
SAP1	YER047C	P39955	FALSE	TRUE	NA	NA	2.50998	0.00476947	PAR-CL		unknown	unknownRBD	enigmRBP
SAR1	YPL218W	P20606	FALSE	TRUE	NA	NA	1.7056	0.00723306	PAR-CL		unknown	unknownRBD	enigmRBP	TRUE	3.6.5.-	hydrolase	Acting on GTP; involved in cellular and subcellular movement
SAT4	YCR008W	P25333	FALSE	TRUE	NA	NA	3.98252	0.00846613	PAR-CL		unknown	unknownRBD	enigmRBP	TRUE	2.7.11.1	transferasse	non-specific serine/threonine protein kinase
SBA1	YKL117W	P28707	FALSE	TRUE	NA	NA	2.17406	0.00369784	PAR-CL		unknown	unknownRBD	enigmRBP
SBE2	YDR351W	P42223	FALSE	TRUE	NA	NA	6.27637	0.0024742	PAR-CL		unknown	unknownRBD	enigmRBP
SBP1	YHL034C	P10080	TRUE	TRUE	4,2957	0,0004	4.36986	0.000497055	PAR-CL	cCL	linked	classicalRBD
SCD6	YPR129W	P45978	TRUE	TRUE	4,0416	0,0006	3.49636	0.000564283	PAR-CL		linked	unknownRBD						core	1531	P45978	S.cerevisiae
SCH9	YHR205W	P11792	FALSE	TRUE	NA	NA	2.44297	0.00766627	PAR-CL		unknown	unknownRBD	enigmRBP	TRUE	2.7.11.1	transferasse	non-specific serine/threonine protein kinase
SCP160	YJL080C	P06105	TRUE	TRUE	3,6718	0,0005	4.33217	0.000497055	PAR-CL	cCL	linked	classicalRBD						core	922	P06105	S.cerevisiae
SCW4	YLR276C	Q06218	TRUE	TRUE	2,5748	0,0044	2.99053	0.000830059	PAR-CL	cCL	linked	nonclassicalRBD						core	308	Q06218	S.cerevisiae
SCW4	YGR279C									cCL	unknown	unknownRBD	enigmRBP
SDA1	YGR245C	P53313	TRUE	TRUE	5,3583	0,0024	3.03789	0.00288165	PAR-CL		linked	unknownRBD						core	354	P53313	S.cerevisiae
SDO1	YLR022C	Q07953	FALSE	TRUE	NA	NA	3.44517	0.00223817	PAR-CL		linked	nonclassicalRBD						core	1033	Q07953	S.cerevisiae
SEC1	YDR164C	P30619	FALSE	TRUE	1,5171	0,1454	3.31811	0.000516514	PAR-CL		unknown	unknownRBD	enigmRBP					core	926	P30619	S.cerevisiae
SEC14	YMR079W	P24280	FALSE	TRUE	2,0014	0,0173	2.24364	0.00322879	PAR-CL		unknown	unknownRBD	enigmRBP
SEC21	YNL287W	P32074	FALSE	TRUE	NA	NA	3.75501	0.00997649	PAR-CL		unknown	unknownRBD	enigmRBP
SEC27	YGL137W	P41811	TRUE	TRUE	4,4924	0,0049	3.86598	0.00148832	PAR-CL		unknown	unknownRBD	enigmRBP
SEC3	YER008C	P33332	FALSE	TRUE	NA	NA	1.93301	0.00369784	PAR-CL		unknown	unknownRBD	enigmRBP
SEC53	YFL045C	P07283	TRUE	FALSE	2,5948	0,0072	3.61112	0.0109741	PAR-CL		unknown	unknownRBD	enigmRBP	TRUE	5.4.2.8	isomerase	phosphomannomutase
SEN1	YKL149C	P24309	FALSE	TRUE	NA	NA	3.58481	0.0014968	PAR-CL		linked	nonclassicalRBD						core	724	P24309	S.cerevisiae
SEN1	YLR430W									cCL	linked	nonclassicalRBD
SES1	YDR023W	P07284	FALSE	TRUE	2,8800	0,0228	3.00802	0.00169124	PAR-CL		linked	nonclassicalRBD						core	346	P07284	S.cerevisiae
SET1	YHR119W	P38827	FALSE	TRUE	NA	NA	2.82426	0.00156721	PAR-CL		linked	unknownRBD		TRUE	2.1.1.43	transferasse	histone-lysine N-methyltransferase
SET2	YJL168C	P46995	TRUE	FALSE	3,7626	0,0094	1.83053	0.0134791	PAR-CL		unknown	nonclassicalRBD		TRUE	2.1.1.43	transferasse	histone-lysine N-methyltransferase
SGN1	YIR001C	P40561	TRUE	TRUE	4,8764	0,0003	4.24853	0.000497055	PAR-CL		unknown	classicalRBD						core	1975	P40561	S.cerevisiae
SGT2	YOR007C	Q12118	FALSE	TRUE	NA	NA	2.57991	0.00738479	PAR-CL		unknown	unknownRBD	enigmRBP
SGV1	YPR161C	P23293	FALSE	TRUE	NA	NA	2.56484	0.0013846	PAR-CL		unknown	unknownRBD	enigmRBP	TRUE	2.7.11.22;2.7.11.23	transferasse	cyclin-dependent kinase; 2.7.11.23
SHE2	YKL130C	P36068	TRUE	FALSE	3,9993	0,0075	2.1268	0.0411997	PAR-CL		linked	nonclassicalRBD
SHE3	YBR130C	P38272	FALSE	TRUE	0,2919	0,7982	2.80549	0.00100114	PAR-CL		linked	unknownRBD
SIP5	YMR140W	P40210	FALSE	TRUE	1,7555	0,1026	2.97541	0.000854638	PAR-CL		unknown	unknownRBD	enigmRBP
SKI2	YLR398C	P35207	TRUE	TRUE	2,4971	0,0021	2.47429	0.00112635	PAR-CL	cCL	linked	nonclassicalRBD
SKI3	YPR189W	P17883	FALSE	TRUE	NA	NA	2.43178	0.00180228	PAR-CL		linked	unknownRBD
SLF1	YDR515W	Q12034	TRUE	TRUE	2,9983	0,0008	3.45306	0.000566101	PAR-CL	cCL	unknown	nonclassicalRBD
SLH1	YGR271W	P53327	TRUE	TRUE	2,5968	0,0099	2.48357	0.00185165	PAR-CL	cCL	linked	nonclassicalRBD						core	11	P53327	S.cerevisiae
SLU7	YDR088C	Q02775	FALSE	TRUE	NA	NA	3.37558	0.00230078	PAR-CL		linked	nonclassicalRBD
SMB1	YER029C	P40018	FALSE	TRUE	NA	NA	2.85207	0.00301398	PAR-CL		linked	nonclassicalRBD
SMT3	YDR510W	Q12306	FALSE	TRUE	3,1452	0,0169	3.54713	0.00282128	PAR-CL		unknown	unknownRBD	enigmRBP					core	1711	Q12306	S.cerevisiae
SMY2	YBR172C	P32909	FALSE	TRUE	0,9813	0,3155	2.62906	0.00174174	PAR-CL		unknown	unknownRBD	enigmRBP					core	1664	P32909	S.cerevisiae
SNF1	YDR477W	P06782	FALSE	TRUE	1,5024	0,0608	3.21535	0.00112635	PAR-CL		unknown	unknownRBD	enigmRBP	TRUE	2.7.11.1	transferasse	non-specific serine/threonine protein kinase	core	565	P06782	S.cerevisiae
SNF7	YLR025W	P39929	FALSE	TRUE	NA	NA	4.44597	0.00467258	PAR-CL		unknown	unknownRBD	enigmRBP
SNU56	YDR240C	Q03782	FALSE	TRUE	3,4124	0,0129	3.04973	0.00333886	PAR-CL		linked	unknownRBD
SNU71	YGR013W	P53207	FALSE	TRUE	NA	NA	2.80125	0.00561709	PAR-CL		linked	unknownRBD
SNX3	YOR357C	Q08826	FALSE	TRUE	NA	NA	3.31761	0.00820312	PAR-CL		unknown	unknownRBD	enigmRBP
SOD1	YJR104C	P00445	FALSE	TRUE	NA	NA	3.03083	0.00333886	PAR-CL		unknown	unknownRBD	enigmRBP	TRUE	1.15.1.1	oxidoreductase	superoxide dismutase
SOF1	YLL011W	P33750	TRUE	TRUE	3,7533	0,0094	3.42849	0.000516514	PAR-CL	cCL	linked	nonclassicalRBD						core	333	P33750	S.cerevisiae
SPA2	YLL021W	P23201	FALSE	TRUE	NA	NA	3.06253	0.00701399	PAR-CL		unknown	unknownRBD	enigmRBP
SPT5	YML010W	P27692	TRUE	TRUE	3,3532	0,0019	3.30443	0.000644914	PAR-CL	cCL	linked	nonclassicalRBD						core	530	P27692	S.cerevisiae
SPT6	YGR116W	P23615	TRUE	TRUE	2,5572	0,0018	2.51328	0.00133258	PAR-CL		linked	nonclassicalRBD						core	348	P23615	S.cerevisiae
SQS1	YNL224C	P53866	FALSE	TRUE	1,8930	0,0738	3.02187	0.000721778	PAR-CL		linked	nonclassicalRBD
SRO9	YCL037C	P25567	TRUE	TRUE	3,6011	0,0006	3.34611	0.0006577	PAR-CL	cCL	linked	nonclassicalRBD
SRP1	YNL189W	Q02821	FALSE	TRUE	NA	NA	1.87691	0.00430233	PAR-CL		unknown	unknownRBD	enigmRBP
SRP54	YPR088C	P20424	FALSE	TRUE	NA	NA	3.04614	0.00339183	PAR-CL		linked	nonclassicalRBD						core	286	P20424	S.cerevisiae
SRP68	YPL243W	P38687	FALSE	TRUE	NA	NA	2.48826	0.00579051	PAR-CL		unknown	unknownRBD	enigmRBP					core	1829	P38687	S.cerevisiae
SRP72	YPL210C	P38688	FALSE	TRUE	1,9965	0,0722	2.72044	0.00153871	PAR-CL		linked	nonclassicalRBD						core	1639	P38688	S.cerevisiae
SSA1	YAL005C	P10591	FALSE	TRUE	1,3985	0,0551	2.68941	0.00156237	PAR-CL		unknown	unknownRBD	enigmRBP					core	40	P10591	S.cerevisiae
SSA2	YLL024C	P10592	TRUE	TRUE	2,6604	0,0016	2.90822	0.000745335	PAR-CL		unknown	unknownRBD	enigmRBP					core	40	P10592	S.cerevisiae
SSB1	YDL229W	P11484	TRUE	TRUE	3,1629	0,0014	3.06136	0.00080439	PAR-CL		linked	unknownRBD
SSB2	YNL209W	P40150	FALSE	TRUE	NA	NA	3.70433	0.000731571	PAR-CL		unknown	unknownRBD	enigmRBP
SSD1	YDR293C	P24276	TRUE	TRUE	2,8045	0,0009	3.57901	0.000497055	PAR-CL	cCL	linked	unknownRBD
SSE1	YPL106C	P32589	FALSE	TRUE	2,4137	0,0406	2.57249	0.00146675	PAR-CL		unknown	unknownRBD	enigmRBP
SST2	YLR452C	P11972	FALSE	TRUE	0,6316	0,3829	3.03176	0.00200958	PAR-CL		unknown	unknownRBD	enigmRBP
STE20	YHL007C	Q03497	FALSE	TRUE	3,3566	0,0136	2.35334	0.00148832	PAR-CL	cCL	unknown	unknownRBD	enigmRBP	TRUE	2.7.11.1	transferasse	non-specific serine/threonine protein kinase
STM1	YLR150W	P39015	TRUE	TRUE	3,7404	0,0009	3.92311	0.000510352	PAR-CL		unknown	unknownRBD	enigmRBP
STO1	YMR125W	P34160	TRUE	TRUE	3,1822	0,0009	3.25149	0.000594655	PAR-CL	cCL	linked	nonclassicalRBD
STT3	YGL022W	P39007	TRUE	FALSE	4,2900	0,0058			PAR-CL		unknown	unknownRBD	enigmRBP	TRUE	2.4.1.119	transferasse	dolichyl-diphosphooligosaccharide—protein glycotransferase (inactive entry)
SUB1	YMR039C	P54000	TRUE	TRUE	3,1109	0,0028	3.89493	0.00465501	PAR-CL		linked	unknownRBD
SUB2	YDL084W	Q07478	TRUE	TRUE	4,1461	0,0003	4.12985	0.000497055	PAR-CL		linked	nonclassicalRBD						core	185	Q07478	S.cerevisiae
SUI1	YNL244C	P32911	FALSE	TRUE	1,7011	0,1100	2.57483	0.00207769	PAR-CL		linked	unknownRBD						core	1318	P32911	S.cerevisiae
SUI2	YJR007W	P20459	TRUE	TRUE	4,6272	0,0007	2.54672	0.00102839	PAR-CL		linked	nonclassicalRBD						core	521	P20459	S.cerevisiae
SUI3	YPL237W	P09064	FALSE	TRUE	3,4563	0,0124	2.61089	0.00132769	PAR-CL		linked	unknownRBD						core	972	P09064	S.cerevisiae
SUP35	YDR172W	P05453	TRUE	TRUE	3,0511	0,0016	3.42909	0.000516514	PAR-CL	cCL	linked	nonclassicalRBD						core	213	P05453	S.cerevisiae
SUP45	YBR143C	P12385	TRUE	TRUE	2,9954	0,0015	2.89115	0.000988625	PAR-CL		linked	classicalRBD						core	148	P12385	S.cerevisiae
SVL3	YPL032C	Q03088	FALSE	TRUE	1,9303	0,0792	3.46257	0.000653348	PAR-CL		unknown	nonclassicalRBD
SWI4	YER111C	P25302	TRUE	FALSE	5,5910	0,0021			PAR-CL		unknown	nonclassicalRBD
SYH1	YPL105C	Q02875	FALSE	TRUE	1,5544	0,0866	2.79863	0.00271199	PAR-CL		unknown	unknownRBD	enigmRBP					core	1664	Q02875	S.cerevisiae
SYP1	YCR030C	P25623	FALSE	TRUE	NA	NA	2.51326	0.00297249	PAR-CL		unknown	unknownRBD	enigmRBP
TAE2	YPL009C	Q12532	TRUE	TRUE	3,0182	0,0033	2.94995	0.00132769	PAR-CL	cCL	unknown	nonclassicalRBD
TCP1	YDR212W	P12612	FALSE	TRUE	3,4160	0,0129	2.52912	0.00207015	PAR-CL		unknown	unknownRBD	enigmRBP					core	112	P12612	S.cerevisiae
TDH1	YJL052W	P00360	FALSE	TRUE	NA	NA	2.27024	0.00672226	PAR-CL		unknown	unknownRBD	enigmRBP	TRUE	1.2.1.12	oxidoreductase	glyceraldehyde-3-phosphate dehydrogenase (phosphorylating)	core	296	P00360	S.cerevisiae
TDH3	YGR192C	P00359	TRUE	TRUE	3,5218	0,0008	3.75182	0.0006577	PAR-CL		unknown	unknownRBD	enigmRBP	TRUE	1.2.1.12	oxidoreductase	glyceraldehyde-3-phosphate dehydrogenase (phosphorylating)	core	296	P00359	S.cerevisiae
TEF1	YPR080W	P02994	TRUE	TRUE	4,0367	0,0007	5.29083	0.000497055	PAR-CL		linked	nonclassicalRBD						core	83	P02994	S.cerevisiae
TEF4	YKL081W	P36008	TRUE	TRUE	3,3427	0,0006	2.89434	0.00138354	PAR-CL		linked	unknownRBD
TEX1	YNL253W	P53851	FALSE	TRUE	NA	NA	3.42261	0.00112667	PAR-CL	cCL	linked	unknownRBD
THO1	YER063W	P40040	TRUE	TRUE	3,8662	0,0006	4.55495	0.000497055	PAR-CL		linked	nonclassicalRBD
THO2	YNL139C	P53552	FALSE	TRUE	1,7618	0,1018	2.78947	0.000855689	PAR-CL	cCL	linked	nonclassicalRBD
THP3	YPR045C	Q12049	FALSE	TRUE	NA	NA	2.2391	0.0044065	PAR-CL		linked	nonclassicalRBD
THR1	YHR025W	P17423	FALSE	TRUE	NA	NA	2.78932	0.0035157	PAR-CL		unknown	unknownRBD	enigmRBP	TRUE	2.7.1.39	transferasse	homoserine kinase
THS1	YIL078W	P04801	FALSE	TRUE	2,5247	0,0356	4.60966	0.000510352	PAR-CL		linked	nonclassicalRBD
TIF11	YMR260C	P38912	TRUE	TRUE	4,3935	0,0005	4.35367	0.000957247	PAR-CL		linked	nonclassicalRBD						core	997	P38912	S.cerevisiae
TIF2	YJL138C	P10081	TRUE	TRUE	4,5589	0,0003	4.27287	0.000497055	PAR-CL		linked	nonclassicalRBD						core	221	P10081	S.cerevisiae
TIF3	YPR163C	P34167	TRUE	TRUE	4,3737	0,0003	4.72408	0.000497055	PAR-CL	cCL	linked	classicalRBD
TIF34	YMR146C	P40217	FALSE	TRUE	NA	NA	2.28923	0.00913829	PAR-CL		linked	unknownRBD
TIF35	YDR429C	Q04067	TRUE	TRUE	3,2416	0,0007	3.69133	0.000497055	PAR-CL		linked	classicalRBD						core	1273	Q04067	S.cerevisiae
TIF4631	YGR162W	P39935	TRUE	TRUE	4,1029	0,0003	4.63345	0.000497055	PAR-CL	cCL	linked	nonclassicalRBD
TIF4632	YGL049C	P39936	TRUE	TRUE	3,6433	0,0004	3.96143	0.000516514	PAR-CL	cCL	linked	nonclassicalRBD
TIF5	YPR041W	P38431	TRUE	TRUE	3,6765	0,0099	4.10349	0.00128578	PAR-CL		linked	unknownRBD						core	664	P38431	S.cerevisiae
TKL1	YPR074C	P23254	FALSE	TRUE	2,9256	0,0215	3.41389	0.00380268	PAR-CL		unknown	unknownRBD	enigmRBP	TRUE	2.2.1.1	transferasse	transketolase
TMA19	YKL056C	P35691	TRUE	TRUE	3,0721	0,0048	2.78455	0.000934476	PAR-CL		unknown	unknownRBD	enigmRBP					core	1298	P35691	S.cerevisiae
TMA46	YOR091W	Q12000	TRUE	TRUE	2,3991	0,0089	3.77055	0.000510352	PAR-CL	cCL	unknown	unknownRBD	enigmRBP					core	768	Q12000	S.cerevisiae
TMA64	YDR117C	Q04600	FALSE	TRUE	2,9437	0,0211	3.55966	0.000830059	PAR-CL		linked	nonclassicalRBD						core	1398	Q04600	S.cerevisiae
TMA7	YLR262C-A	Q3E764	TRUE	TRUE	5,4949	0,0022	2.86845	0.00241176	PAR-CL		unknown	unknownRBD	enigmRBP
TOP2	YNL088W	P06786	FALSE	TRUE	NA	NA	2.57292	0.00517262	PAR-CL		unknown	unknownRBD	enigmRBP					core	23	P06786	S.cerevisiae
TOR2	YKL203C	P32600	FALSE	TRUE	NA	NA	2.94182	0.00476947	PAR-CL		unknown	unknownRBD	enigmRBP	TRUE	2.7.1.67;2.7.11.1	transferasse	1-phosphatidylinositol 4-kinase; non-specific serine/threonine protein kinase
TPI1	YDR050C	P00942	TRUE	TRUE	2,4829	0,0016	3.57568	0.00148832	PAR-CL		unknown	unknownRBD	enigmRBP	TRUE	5.3.1.1	isomerase	triose-phosphate isomerase	core	672	P00942	S.cerevisiae
TPM1	YNL079C	P17536	FALSE	TRUE	NA	NA	2.13579	0.00695505	PAR-CL		unknown	unknownRBD	enigmRBP
TPS2	YDR074W	P31688	FALSE	TRUE	NA	NA	1.57308	0.00876603	PAR-CL		unknown	unknownRBD	enigmRBP	TRUE	3.1.3.12	hydrolase	trehalose-phosphatase
TPT1	YOL102C	Q12272	FALSE	TRUE	NA	NA	2.10085	0.0054606	PAR-CL		linked	nonclassicalRBD
TRF5	YNL299W	P48561	FALSE	TRUE	2,8318	0,0242	2.96728	0.00164952	PAR-CL		linked	unknownRBD						core	940	P48561	S.cerevisiae
TRL1	YJL087C	P09880	TRUE	TRUE	3,3806	0,0021	2.75587	0.00301398	PAR-CL		linked	nonclassicalRBD
TRM44	YPL030W	Q02648	FALSE	TRUE	1,5524	0,0380	2.64176	0.00773018	PAR-CL		linked	nonclassicalRBD
TRP5	YGL026C	P00931	FALSE	TRUE	NA	NA	3.11044	0.00148832	PAR-CL		unknown	unknownRBD	enigmRBP	TRUE	4.2.1.20	lyase	tryptophan synthase
TRR1	YDR353W	P29509	FALSE	TRUE	NA	NA	2.51277	0.00465559	PAR-CL		unknown	unknownRBD	enigmRBP	TRUE	1.8.1.9	oxidoreductase	thioredoxin-disulfide reductase
TRX1	YLR043C	P22217	TRUE	TRUE	2,5898	0,0089	2.84264	0.000806197	PAR-CL		unknown	unknownRBD	enigmRBP	TRUE	1.8.1.9	oxidoreductase	thioredoxin-disulfide reductase	core	1586	P22217	S.cerevisiae
TRX2	YGR209C	P22803	TRUE	TRUE	3,0669	0,0009	3.01913	0.00087121	PAR-CL		unknown	unknownRBD	enigmRBP	TRUE	1.8.1.9	oxidoreductase	thioredoxin-disulfide reductase	core	1586	P22803	S.cerevisiae
TSA1	YML028W	P34760	FALSE	TRUE	NA	NA	3.84791	0.0027466	PAR-CL		unknown	unknownRBD	enigmRBP	TRUE	1.11.1.15	oxidoreductase	peroxiredoxin	core	695	P34760	S.cerevisiae
TSL1	YML100W	P38427	FALSE	TRUE	NA	NA	4.34393	0.00349226	PAR-CL		unknown	unknownRBD	enigmRBP
TSR1	YDL060W	Q07381	FALSE	TRUE	3,2881	0,0145	3.0295	0.00367873	PAR-CL		linked	unknownRBD						core	496	Q07381	S.cerevisiae
TSR2	YLR435W	Q06672	FALSE	TRUE	1,7651	0,1015	2.6596	0.00446547	PAR-CL		linked	nonclassicalRBD
TSR3	YOR006C	Q12094	FALSE	TRUE	1,5432	0,1401	2.00487	0.00691636	PAR-CL		linked	nonclassicalRBD
TYS1	YNL118C	P53550	TRUE	TRUE	3,1972	0,0006	3.21444	0.00057005	PAR-CL		linked	nonclassicalRBD
TYS1	YGR185C									cCL	linked	nonclassicalRBD
TYW1	YPL207W	Q08960	FALSE	TRUE	NA	NA	3.14381	0.00327359	PAR-CL		linked	nonclassicalRBD
UBA1	YKL210W	P22515	FALSE	TRUE	NA	NA	2.24953	0.00298381	PAR-CL		unknown	unknownRBD	enigmRBP					core	28	P22515	S.cerevisiae
UBC1	YDR177W	P21734	FALSE	TRUE	NA	NA	2.06047	0.00696873	PAR-CL		unknown	unknownRBD	enigmRBP	TRUE	6.3.2.19	ligase	ubiquitin—protein ligase
UBP3	YER151C	Q01477	TRUE	TRUE	3,1036	0,0009	2.90477	0.00153397	PAR-CL	cCL	linked	unknownRBD		TRUE	3.4.19.12	hydrolase	ubiquitinyl hydrolase 1	core	1143	Q01477	S.cerevisiae
UGP1	YKL035W	P32861	FALSE	TRUE	1,9270	0,0280	3.06052	0.000692895	PAR-CL		unknown	unknownRBD	enigmRBP	TRUE	2.7.7.9	transferasse	UTP—glucose-1-phosphate uridylyltransferase
UPF3	YGR072W	P48412	TRUE	TRUE	3,5466	0,0005	3.7193	0.000516514	PAR-CL	cCL	linked	classicalRBD
URA2	YJL130C	P07259	TRUE	TRUE	2,2901	0,0024	2.87967	0.000721778	PAR-CL		unknown	unknownRBD	enigmRBP	TRUE	2.1.3.2;6.3.5.5	transferasse	aspartate carbamoyltransferase; carbamoyl-phosphate synthase (glutamine-hydrolysing)
URB1	YKL014C	P34241	TRUE	TRUE	2,8640	0,0012	4.0803	0.00192698	PAR-CL	cCL	linked	unknownRBD
UTP10	YJL109C	P42945	TRUE	TRUE	2,0422	0,0049	1.84863	0.00370832	PAR-CL		linked	nonclassicalRBD						core	477	P42945	S.cerevisiae
UTP14	YML093W	Q04500	TRUE	TRUE	3,3241	0,0008	2.0583	0.00209462	PAR-CL		linked	nonclassicalRBD						core	671	Q04500	S.cerevisiae
UTP15	YMR093W	Q04305	FALSE	TRUE	NA	NA	2.45298	0.00139659	PAR-CL		linked	nonclassicalRBD						core	758	Q04305	S.cerevisiae
UTP20	YBL004W	P35194	TRUE	TRUE	1,7921	0,0096	1.99539	0.00698015	PAR-CL	cCL	linked	nonclassicalRBD						core	176	P35194	S.cerevisiae
UTP23	YOR004W	Q12339	TRUE	TRUE	4,4346	0,0052	2.29222	0.00160771	PAR-CL		linked	nonclassicalRBD						core	1520	Q12339	S.cerevisiae
UTP30	YKR060W	P36144	FALSE	TRUE	NA	NA	4.18595	0.00742075	PAR-CL		linked	nonclassicalRBD
UTP4	YDR324C	Q06679	FALSE	TRUE	NA	NA	2.88425	0.00185165	PAR-CL		linked	unknownRBD						core	1126	Q06679	S.cerevisiae
UTP6	YDR449C	Q02354	FALSE	TRUE	2,9938	0,0199	2.57995	0.00420573	PAR-CL		linked	nonclassicalRBD
UTP7	YER082C	P40055	FALSE	TRUE	NA	NA	3.58252	0.000830059	PAR-CL		linked	unknownRBD
UTP8	YGR128C	P53276	TRUE	FALSE	2,8756	0,0036	1.39346	0.116164	PAR-CL		linked	nonclassicalRBD
UTP9	YHR196W	P38882	FALSE	TRUE	1,1646	0,1055	2.56521	0.00230078	PAR-CL		linked	unknownRBD
VAS1	YGR094W	P07806	TRUE	TRUE	1,8346	0,0076	2.54163	0.00228544	PAR-CL		linked	nonclassicalRBD
VBA4	YDR119W	Q04602	FALSE	TRUE	NA	NA	3.96083	0.00861303	PAR-CL		unknown	unknownRBD	enigmRBP
VIP1	YLR410W	Q06685	FALSE	TRUE	2,2545	0,0504	1.72979	0.00610553	PAR-CL		unknown	nonclassicalRBD		TRUE	2.7.4.21;2.7.4.24	transferasse	inositol-hexakisphosphate kinase; diphosphoinositol-pentakisphosphate kinase
VMA1	YDL185W	P17255	TRUE	TRUE	5,0840	0,0003	4.21973	0.000497055	PAR-CL	cCL	linked	unknownRBD
VMA10	YHR039C-A	P48836	FALSE	TRUE	NA	NA	4.55561	0.00595832	PAR-CL		unknown	unknownRBD	enigmRBP
VMA13	YPR036W	P41807	FALSE	TRUE	3,2545	0,0149	3.77148	0.000510352	PAR-CL		unknown	unknownRBD	enigmRBP
VMA5	YKL080W	P31412	FALSE	TRUE	NA	NA	3.5705	0.000731571	PAR-CL		unknown	unknownRBD	enigmRBP
VMS1	YDR049W	Q04311	FALSE	TRUE	2,4963	0,0368	3.01827	0.00630136	PAR-CL		unknown	unknownRBD	enigmRBP
VPS1	YKR001C	P21576	FALSE	TRUE	NA	NA	2.12357	0.00878328	PAR-CL		unknown	unknownRBD	enigmRBP
VPS24	YKL041W	P36095	FALSE	TRUE	NA	NA	4.49411	0.00619394	PAR-CL		unknown	unknownRBD	enigmRBP
VPS27	YNR006W	P40343	FALSE	TRUE	NA	NA	3.28766	0.00191789	PAR-CL		unknown	unknownRBD	enigmRBP
VTS1	YOR359W	Q08831	FALSE	TRUE	NA	NA	3.00853	0.00252755	PAR-CL		linked	unknownRBD
WHI3	YNL197C	P34761	TRUE	TRUE	4,3819	0,0003	3.1149	0.00252755	PAR-CL		linked	classicalRBD
WHI4	YDL224C	Q07655	FALSE	TRUE	3,1046	0,0176	3.32908	0.000694011	PAR-CL		linked	classicalRBD
WWM1	YFL010C	P43582	FALSE	TRUE	NA	NA	2.88814	0.00160267	PAR-CL		unknown	unknownRBD	enigmRBP
XRN1	YGL173C	P22147	TRUE	TRUE	3,3730	0,0006	3.5901	0.000497055	PAR-CL	cCL	linked	nonclassicalRBD
YAP1	YML007W	P19880	FALSE	TRUE	1,3991	0,0707	2.47863	0.00166295	PAR-CL		linked	unknownRBD
YBL081W	YBL081W	P38180	FALSE	TRUE	2,1569	0,0574	3.74768	0.000497055	PAR-CL		unknown	unknownRBD	enigmRBP
YBR238C	YBR238C	P38330	TRUE	TRUE	2,3584	0,0026	2.85066	0.000760942	PAR-CL	cCL	unknown	unknownRBD	enigmRBP
YCF1	YDR135C	P39109	FALSE	TRUE	2,6549	0,0303	4.30305	0.00354908	PAR-CL		unknown	unknownRBD	enigmRBP
YCK2	YNL154C	P23292	FALSE	TRUE	2,2606	0,0502	2.82998	0.00350497	PAR-CL		unknown	unknownRBD	enigmRBP	TRUE	2.7.11.1	transferasse	non-specific serine/threonine protein kinase
YCR090C	YCR090C	P25654	FALSE	TRUE	NA	NA	2.09053	0.0082829	PAR-CL		unknown	unknownRBD	enigmRBP
YDJ1	YNL064C	P25491	FALSE	TRUE	3,4459	0,0125	3.37241	0.0021598	PAR-CL		unknown	unknownRBD	enigmRBP
YDL085C-A	YDL085C-A	Q3E7B7	FALSE	TRUE	NA	NA	4.48263	0.000692895	PAR-CL		unknown	unknownRBD	enigmRBP
YDL124W	YDL124W	Q07551	TRUE	TRUE	3,4170	0,0048	3.28006	0.000655038	PAR-CL		unknown	unknownRBD	enigmRBP	TRUE	1.2.1.-	oxidoreductase	With NAD+ or NADP+ as acceptor
YDR170W-A	YDR170W-A	Q03964	TRUE	TRUE	5,0893	0,0005	4.18515	0.000497055	PAR-CL		linked	nonclassicalRBD
YDR266C	YDR266C	Q05580	TRUE	TRUE	3,0248	0,0033	2.48511	0.00252394	PAR-CL		linked	unknownRBD
YDR333C	YDR333C	Q05468	TRUE	TRUE	2,8963	0,0021	2.66129	0.0014968	PAR-CL		unknown	unknownRBD	enigmRBP
YDR341C	YDR341C	Q05506	FALSE	TRUE	2,1366	0,0590	2.29686	0.00298381	PAR-CL		linked	nonclassicalRBD						core	340	Q05506	S.cerevisiae
YDR348C	YDR348C	Q05518	FALSE	TRUE	2,5315	0,0353	2.67365	0.00159085	PAR-CL		unknown	unknownRBD	enigmRBP
YEF3	YLR249W	P16521	TRUE	TRUE	3,7072	0,0006	3.7572	0.000510352	PAR-CL		linked	unknownRBD
YEL047C	YEL047C	P32614	FALSE	TRUE	NA	NA	1.96885	0.00652985	PAR-CL		linked	unknownRBD		TRUE	1.3.1.6	oxidoreductase	fumarate reductase (NADH)
YER034W	YER034W	P40022	TRUE	TRUE	3,1662	0,0097	2.36317	0.00143954	PAR-CL		unknown	unknownRBD	enigmRBP
YER079W	YER079W	P40052	FALSE	TRUE	NA	NA	3.43968	0.00185165	PAR-CL		unknown	unknownRBD	enigmRBP
YER137C	YER137C	P40083	FALSE	TRUE	NA	NA	2.58872	0.00778222	PAR-CL		unknown	unknownRBD	enigmRBP
YFR016C	YFR016C	P43597	TRUE	TRUE	3,0917	0,0014	3.13098	0.000757394	PAR-CL		unknown	unknownRBD	enigmRBP
YGP1	YNL160W	P38616	TRUE	FALSE	2,5356	0,0068	3.11654	0.0161133	PAR-CL		unknown	unknownRBD	enigmRBP
YGR054W	YGR054W	P53235	TRUE	TRUE	3,2879	0,0006	3.72941	0.000497055	PAR-CL	cCL	linked	unknownRBD						core	917	P53235	S.cerevisiae
YGR169C-A	YGR169C-A	Q3E772	FALSE	TRUE	0,7226	0,4441	3.26282	0.0027784	PAR-CL		unknown	unknownRBD	enigmRBP
YGR250C	YGR250C	P53316	TRUE	TRUE	3,1086	0,0008	3.41286	0.000510352	PAR-CL	cCL	linked	classicalRBD						core	1685	P53316	S.cerevisiae
YHC1	YLR298C	Q05900	TRUE	TRUE	3,9169	0,0081	2.93184	0.00191476	PAR-CL		linked	nonclassicalRBD
YHR020W	YHR020W	P38708	TRUE	FALSE	3,7301	0,0096		0.287876	PAR-CL		linked	nonclassicalRBD
YHR097C	YHR097C	P38809	TRUE	TRUE	3,2763	0,0007	3.69745	0.000497055	PAR-CL		unknown	unknownRBD	enigmRBP
YHR127W	YHR127W	P38833	TRUE	TRUE	3,8831	0,0083	2.55434	0.00780997	PAR-CL		unknown	unknownRBD	enigmRBP
YIL055C	YIL055C	P40523	TRUE	TRUE	4,0556	0,0005	2.63047	0.000891848	PAR-CL		unknown	unknownRBD	enigmRBP
YIL161W	YIL161W	P40449	TRUE	TRUE	4,0996	0,0003	4.52538	0.000497055	PAR-CL		unknown	unknownRBD	enigmRBP
YKL023W	YKL023W	P36103	TRUE	TRUE	4,0508	0,0004	3.8504	0.000653348	PAR-CL		unknown	unknownRBD	enigmRBP
YKR023W	YKR023W	P36119	FALSE	TRUE	1,4817	0,1509	2.22157	0.00893516	PAR-CL		unknown	unknownRBD	enigmRBP
YKR078W	YKR078W	P36158	FALSE	TRUE	NA	NA	4.3621	0.00669614	PAR-CL		unknown	unknownRBD	enigmRBP
YLL032C	YLL032C	Q07834	TRUE	TRUE	2,7119	0,0023	2.89385	0.000721778	PAR-CL	cCL	linked	classicalRBD
YLR419W	YLR419W	Q06698	TRUE	TRUE	3,1428	0,0007	2.66702	0.000915559	PAR-CL	cCL	unknown	nonclassicalRBD						core	334	Q06698	S.cerevisiae
YML082W	YML082W	Q04533	FALSE	TRUE	NA	NA	4.85759	0.00502304	PAR-CL		unknown	unknownRBD	enigmRBP	TRUE	2.5.1.48	transferasse	cystathionine γ-synthase
YMR099C	YMR099C	Q03161	FALSE	TRUE	NA	NA	3.1579	0.00160771	PAR-CL		unknown	unknownRBD	enigmRBP	TRUE	5.1.3.15	isomerase	glucose-6-phosphate 1-epimerase
YMR147W	YMR147W	P40218	FALSE	TRUE	0,9379	0,3352	1.89858	0.00517262	PAR-CL		unknown	unknownRBD	enigmRBP
YMR178W	YMR178W	Q03219	FALSE	TRUE	NA	NA	4.48236	0.00092485	PAR-CL		unknown	unknownRBD	enigmRBP
YMR265C	YMR265C	Q03508	TRUE	TRUE	2,6269	0,0030	3.58517	0.00128578	PAR-CL		unknown	unknownRBD	enigmRBP
YNL035C	YNL035C	P53962	FALSE	TRUE	NA	NA	2.68403	0.00726876	PAR-CL		unknown	unknownRBD	enigmRBP
YNL134C	YNL134C	P53912	FALSE	TRUE	NA	NA	6.1575	0.0026143	PAR-CL		unknown	unknownRBD	enigmRBP
YNL208W	YNL208W	P40159	FALSE	TRUE	NA	NA	3.47832	0.00161759	PAR-CL		linked	unknownRBD
YNL247W	YNL247W	P53852	FALSE	TRUE	-0,6383	0,5046	2.117	0.00190392	PAR-CL		linked	nonclassicalRBD
YOR283W	YOR283W	Q12040	FALSE	TRUE	NA	NA	1.97752	0.00280455	PAR-CL		unknown	unknownRBD	enigmRBP	TRUE	5.4.2.1	isomerase	phosphoglycerate mutase (inactive entry)
YPK1	YKL126W	P12688	FALSE	TRUE	NA	NA	2.64203	0.00386081	PAR-CL		unknown	unknownRBD	enigmRBP	TRUE	2.7.11.1	transferasse	non-specific serine/threonine protein kinase
YPL225W	YPL225W	Q08971	FALSE	TRUE	NA	NA	4.62814	0.00567686	PAR-CL		linked	unknownRBD
YPL245W	YPL245W	Q12179	TRUE	TRUE	2,4428	0,0019	3.73952	0.000497055	PAR-CL		unknown	unknownRBD	enigmRBP
YPT31	YER031C	P38555	FALSE	TRUE	NA	NA	2.3849	0.00645518	PAR-CL		unknown	unknownRBD	enigmRBP
YRA1	YDR381W	Q12159	TRUE	TRUE	4,4334	0,0003	4.13636	0.000735448	PAR-CL		linked	classicalRBD						core	1944	Q12159	S.cerevisiae
YRA2	YKL214C	P36036	TRUE	TRUE	3,9470	0,0006	3.92238	0.000516514	PAR-CL		linked	classicalRBD
YRB1	YDR002W	P41920	FALSE	TRUE	NA	NA	2.95163	0.000696667	PAR-CL		linked	unknownRBD
YVH1	YIR026C	Q02256	FALSE	TRUE	NA	NA	2.8093	0.00322879	PAR-CL		linked	unknownRBD		TRUE	3.1.3.48	hydrolase	protein-tyrosine-phosphatase
ZDS1	YMR273C	P50111	FALSE	TRUE	NA	NA	3.12004	0.0027466	PAR-CL		linked	unknownRBD
ZUO1	YGR285C	P32527	TRUE	TRUE	2,6938	0,0097	2.12879	0.00560075	PAR-CL		linked	unknownRBD						core	791	P32527	S.cerevisiae
