# Supplementary material for: The RNA-binding proteomes from yeast to man harbour conserved enigmRBPs
Source: Nat Commun. 2015 Dec 3;6:10127. doi: 10.1038/ncomms10127 (PMC4686815; doi:10.1038/ncomms10127)
Supplement: Supplementary Data Set 2 — Human Interactomes [file ncomms10127-s3.xlsx]

## Sheet: human interactomes
Supplementary data 2
Please note that this table contains the data published by this article and the protein list from Castello et al (HeLa interactome, filter by column M) and Baltz et al (HEK293 interactome, filter by column N).
HuH7 mRNA interactome_Ensembl gene ID	HuH7 mRNA interactome_ENSEMBL Gene Name	HuH7 mRNA interactome_Entrez Gene ID	Uniprot	mRNA interactome status	average log2 fold change (cCL/control)	padj cCL	average log2 fold change (PAR-CL/control)	padj PAR-CL	HuH7 mRNA interactome_RNA biology status	HuH7 mRNA interactome_RBD	human mRNA interactomes_Ensembl gene ID	HeLa	HEK293	HuH7	human mRNA interactomes_ENSEMBL Gene Name	human mRNA interactomes_Entrez Gene ID	Uniprot entry	human mRNA interactomes_RNA biology status	human mRNA interactomes_RBD	enigmRBP	"classical" metablic enzyme	EC number	EC class	Conserved "core" RBP	InParanoid Cluster ID	Uniprot ID	Organism
ENSG00000137877	SPTBN5	51332	Q9NRC6	mRNA interactome	7.50107	0.000366122			unknown	unknown	ENSG00000137877	no evidence	no evidence	mRNA interactome	SPTBN5	51332	Q9NRC6	unknown	unknown	yes
ENSG00000162244	RPL29	6159	P47914	mRNA interactome	6.78262	0.000200907			linked	unknown	ENSG00000162244	mRNA interactome	mRNA interactome	mRNA interactome	RPL29	6159	P47914	linked	unknown
ENSG00000124193	SRSF6	6431	Q13247	mRNA interactome	6.6846	0.000200907	6.87568	0.000438589	linked	recognized	ENSG00000124193	mRNA interactome	mRNA interactome	mRNA interactome	SRSF6	6431	Q13247	linked	recognized
ENSG00000144642	RBMS3	27303	Q6XE24	mRNA interactome	6.61062	0.000582418			linked	recognized	ENSG00000144642	no evidence	no evidence	mRNA interactome	RBMS3	27303	Q6XE24	linked	recognized
ENSG00000197728	RPS26	6231	P62854	mRNA interactome	6.43611	0.000339819	5.85141	0.000914582	linked	unknown	ENSG00000197728	mRNA interactome	mRNA interactome	mRNA interactome	RPS26	6231	P62854	linked	unknown					core	1198	P62854	H.sapiens
ENSG00000179172	HNRNPCL1	343069	O60812	mRNA interactome	6.4229	0.000445456	6.17574	0.000676919	linked	recognized	ENSG00000179172	no evidence	mRNA interactome	mRNA interactome	HNRNPCL1	343069	O60812	linked	recognized
ENSG00000101104	PABPC1L	80336	Q4VXU2	mRNA interactome	6.39917	0.000974707	6.77525	0.000511411	linked	recognized	ENSG00000101104	no evidence	no evidence	mRNA interactome	PABPC1L	80336	Q4VXU2	linked	recognized					core	245	Q4VXU2	H.sapiens
ENSG00000198498	TMA16	55319	Q96EY4	mRNA interactome	6.30621	0.000200907			unknown	unknown	ENSG00000198498	no evidence	no evidence	mRNA interactome	TMA16	55319	Q96EY4	unknown	unknown	yes
ENSG00000115875	SRSF7	6432	Q16629	mRNA interactome	6.19647	0.000200907	6.18267	0.000438589	linked	recognized	ENSG00000115875	mRNA interactome	mRNA interactome	mRNA interactome	SRSF7	6432	Q16629	linked	recognized
ENSG00000125970	RALY	22913	Q9UKM9	mRNA interactome	6.19639	0.000200907	5.83913	0.000438589	linked	recognized	ENSG00000125970	mRNA interactome	mRNA interactome	mRNA interactome	RALY	22913	Q9UKM9	linked	recognized
ENSG00000125944	HNRNPR	10236	O43390	mRNA interactome	6.17607	0.000200907	4.49723	0.0018583	linked	recognized	ENSG00000125944	mRNA interactome	mRNA interactome	mRNA interactome	HNRNPR	10236	O43390	linked	recognized
ENSG00000171861	RNMTL1	55178	Q9HC36	mRNA interactome	6.15806	0.00649246			linked	recognized	ENSG00000171861	mRNA interactome	mRNA interactome	mRNA interactome	RNMTL1	55178	Q9HC36	linked	recognized
ENSG00000112081	SRSF3	6428	P84103	mRNA interactome	6.15801	0.000202273	6.573	0.000438589	linked	recognized	ENSG00000112081	mRNA interactome	mRNA interactome	mRNA interactome	SRSF3	6428	P84103	linked	recognized
ENSG00000071082	RPL31	6160	P62899	mRNA interactome	6.09468	0.000200907	4.58332	0.00250484	linked	unknown	ENSG00000071082	mRNA interactome	no evidence	mRNA interactome	RPL31	6160	P62899	linked	unknown					core	1306	P62899	H.sapiens
ENSG00000063046	EIF4B	1975	P23588	mRNA interactome	6.08893	0.000200907	5.18537	0.000846643	linked	recognized	ENSG00000063046	mRNA interactome	mRNA interactome	mRNA interactome	EIF4B	1975	P23588	linked	recognized
ENSG00000100941	PNN	5411	Q9H307	mRNA interactome	6.08831	0.000212577	4.52508	0.000622632	linked	recognized	ENSG00000100941	mRNA interactome	mRNA interactome	mRNA interactome	PNN	5411	Q9H307	linked	recognized
ENSG00000090621	PABPC4	8761	Q13310	mRNA interactome	6.07435	0.000200907	6.09285	0.000438589	linked	recognized	ENSG00000090621	mRNA interactome	mRNA interactome	mRNA interactome	PABPC4	8761	Q13310	linked	recognized					core	245	Q13310	H.sapiens
ENSG00000131018	SYNE1	23345	Q8NF91	mRNA interactome	6.06766	0.000227817	6.38052	0.000789601	unknown	recognized	ENSG00000131018	mRNA interactome	mRNA interactome	mRNA interactome	SYNE1	23345	Q8NF91	unknown	recognized
ENSG00000070756	PABPC1	26986	P11940	mRNA interactome	6.01547	0.000200907	6.05885	0.000438589	linked	recognized	ENSG00000070756	mRNA interactome	mRNA interactome	mRNA interactome	PABPC1	26986	P11940	linked	recognized					core	245	P11940	H.sapiens
ENSG00000066044	ELAVL1	1994	Q15717	mRNA interactome	6.01014	0.000200907	5.8392	0.000438589	linked	recognized	ENSG00000066044	mRNA interactome	mRNA interactome	mRNA interactome	ELAVL1	1994	Q15717	linked	recognized					core	1685	Q15717	H.sapiens
ENSG00000008988	RPS20	6224	P60866	mRNA interactome	5.98702	0.000200907	3.3978	0.00150279	linked	unknown	ENSG00000008988	mRNA interactome	mRNA interactome	mRNA interactome	RPS20	6224	P60866	linked	unknown					core	1351	P60866	H.sapiens
ENSG00000171863	RPS7	6201	P62081	mRNA interactome	5.95184	0.000200907	4.02507	0.00191122	linked	unknown	ENSG00000171863	mRNA interactome	mRNA interactome	mRNA interactome	RPS7	6201	P62081	linked	unknown					core	958	P62081	H.sapiens
ENSG00000165119	HNRNPK	3190	P61978	mRNA interactome	5.94026	0.000200907	5.82351	0.000438589	linked	recognized	ENSG00000165119	mRNA interactome	mRNA interactome	mRNA interactome	HNRNPK	3190	P61978	linked	recognized					core	1463	P61978	H.sapiens
ENSG00000111641	NOP2	4839	P46087	mRNA interactome	5.93692	0.000706563	3.47349	0.00382479	linked	recognized	ENSG00000111641	mRNA interactome	mRNA interactome	mRNA interactome	NOP2	4839	P46087	linked	recognized					core	243	P46087	H.sapiens
ENSG00000149273	RPS3	6188	P23396	mRNA interactome	5.79823	0.000200907	5.27332	0.000598413	linked	recognized	ENSG00000149273	mRNA interactome	mRNA interactome	mRNA interactome	RPS3	6188	P23396	linked	recognized					core	551	P23396	H.sapiens
ENSG00000138757	G3BP2	9908	Q9UN86	mRNA interactome	5.79624	0.000366028	4.82925	0.00177293	linked	recognized	ENSG00000138757	mRNA interactome	mRNA interactome	mRNA interactome	G3BP2	9908	Q9UN86	linked	recognized
ENSG00000159217	IGF2BP1	10642	Q9NZI8	mRNA interactome	5.75082	0.000200907	5.96967	0.000438589	linked	recognized	ENSG00000159217	mRNA interactome	mRNA interactome	mRNA interactome	IGF2BP1	10642	Q9NZI8	linked	recognized
ENSG00000105202	FBL	2091	P22087	mRNA interactome	5.74708	0.000573831	4.58045	0.00126125	linked	recognized	ENSG00000105202	mRNA interactome	mRNA interactome	mRNA interactome	FBL	2091	P22087	linked	recognized
ENSG00000138668	HNRNPD	3184	Q14103	mRNA interactome	5.72165	0.000346008	5.837	0.000478345	linked	recognized	ENSG00000138668	mRNA interactome	mRNA interactome	mRNA interactome	HNRNPD	3184	Q14103	linked	recognized					core	1129	Q14103	H.sapiens
ENSG00000138095	LRPPRC	10128	P42704	mRNA interactome	5.68348	0.000200907	5.79516	0.000438589	linked	recognized	ENSG00000138095	mRNA interactome	mRNA interactome	mRNA interactome	LRPPRC	10128	P42704	linked	recognized
ENSG00000099622	CIRBP	1153	Q14011	mRNA interactome	5.67553	0.000372821	5.04613	0.000716392	linked	recognized	ENSG00000099622	mRNA interactome	mRNA interactome	mRNA interactome	CIRBP	1153	Q14011	linked	recognized
ENSG00000119705	SLIRP	81892	Q9GZT3	mRNA interactome	5.66894	0.000200907	4.84408	0.00048261	linked	recognized	ENSG00000119705	mRNA interactome	mRNA interactome	mRNA interactome	SLIRP	81892	Q9GZT3	linked	recognized
ENSG00000115053	NCL	4691	P19338	mRNA interactome	5.66171	0.000200907	4.324	0.00342585	linked	recognized	ENSG00000115053	mRNA interactome	mRNA interactome	mRNA interactome	NCL	4691	P19338	linked	recognized
ENSG00000161547	SRSF2	6427	Q01130	mRNA interactome	5.60346	0.00022081	4.88647	0.000470907	linked	recognized	ENSG00000161547	mRNA interactome	mRNA interactome	mRNA interactome	SRSF2	6427	Q01130	linked	recognized
ENSG00000088247	KHSRP	8570	Q92945	mRNA interactome	5.60066	0.000200907	5.68619	0.000438589	linked	recognized	ENSG00000088247	mRNA interactome	mRNA interactome	mRNA interactome	KHSRP	8570	Q92945	linked	recognized
ENSG00000148584	A1CF	29974	Q9NQ94	mRNA interactome	5.59523	0.000200907	5.20582	0.000438589	linked	recognized	ENSG00000148584	no evidence	no evidence	mRNA interactome	A1CF	29974	Q9NQ94	linked	recognized
ENSG00000177733	HNRNPA0	10949	Q13151	mRNA interactome	5.56564	0.000200907	4.94975	0.000438589	linked	recognized	ENSG00000177733	mRNA interactome	mRNA interactome	mRNA interactome	HNRNPA0	10949	Q13151	linked	recognized
ENSG00000152795	HNRNPDL	9987	O14979	mRNA interactome	5.54325	0.000200907	5.86306	0.000438589	linked	recognized	ENSG00000152795	mRNA interactome	mRNA interactome	mRNA interactome	HNRNPDL	9987	O14979	linked	recognized					core	1129	O14979	H.sapiens
ENSG00000039123	SKIV2L2	23517	P42285	mRNA interactome	5.53743	0.000371076	0.952694	0.244108	linked	recognized	ENSG00000039123	mRNA interactome	no evidence	mRNA interactome	SKIV2L2	23517	P42285	linked	recognized					core	26	P42285	H.sapiens
ENSG00000136450	SRSF1	6426	Q07955	mRNA interactome	5.53096	0.000200907	5.93177	0.000438589	linked	recognized	ENSG00000136450	mRNA interactome	mRNA interactome	mRNA interactome	SRSF1	6426	Q07955	linked	recognized
ENSG00000197111	PCBP2	5094	Q15366	mRNA interactome	5.52629	0.000347853	5.35616	0.000438589	linked	recognized	ENSG00000197111	mRNA interactome	mRNA interactome	mRNA interactome	PCBP2	5094	Q15366	linked	recognized					core	1463	Q15366	H.sapiens
ENSG00000073792	IGF2BP2	10644	Q9Y6M1	mRNA interactome	5.52464	0.000200907	5.59573	0.000438589	linked	recognized	ENSG00000073792	mRNA interactome	mRNA interactome	mRNA interactome	IGF2BP2	10644	Q9Y6M1	linked	recognized
ENSG00000140988	RPS2	6187	P15880	mRNA interactome	5.47058	0.000200907	4.71728	0.000759376	linked	recognized	ENSG00000140988	mRNA interactome	mRNA interactome	mRNA interactome	RPS2	6187	P15880	linked	recognized					core	618	P15880	H.sapiens
ENSG00000145907	G3BP1	10146	Q13283	mRNA interactome	5.45105	0.000200907	5.34915	0.000438589	linked	recognized	ENSG00000145907	mRNA interactome	mRNA interactome	mRNA interactome	G3BP1	10146	Q13283	linked	recognized
ENSG00000065978	YBX1	4904	P67809	mRNA interactome	5.42451	0.000202273	4.81678	0.000478345	linked	unknown	ENSG00000065978	mRNA interactome	mRNA interactome	mRNA interactome	YBX1	4904	P67809	linked	unknown
ENSG00000100650	SRSF5	6430	Q13243	mRNA interactome	5.40301	0.000221738	5.16843	0.000438589	linked	recognized	ENSG00000100650	mRNA interactome	mRNA interactome	mRNA interactome	SRSF5	6430	Q13243	linked	recognized
ENSG00000116001	TIA1	7072	P31483	mRNA interactome	5.38945	0.000200907	4.84142	0.000478345	linked	recognized	ENSG00000116001	mRNA interactome	mRNA interactome	mRNA interactome	TIA1	7072	P31483	linked	recognized					core	1425	P31483	H.sapiens
ENSG00000135316	SYNCRIP	10492	O60506	mRNA interactome	5.38463	0.000200907	5.53544	0.000438589	linked	recognized	ENSG00000135316	mRNA interactome	mRNA interactome	mRNA interactome	SYNCRIP	10492	O60506	linked	recognized
ENSG00000116251	RPL22	6146	P35268	mRNA interactome	5.36702	0.000200907	4.77332	0.000451225	linked	unknown	ENSG00000116251	mRNA interactome	mRNA interactome	mRNA interactome	RPL22	6146	P35268	linked	unknown					core	1441	P35268	H.sapiens
ENSG00000120948	TARDBP	23435	Q13148	mRNA interactome	5.35618	0.000200907	4.76511	0.000438589	linked	recognized	ENSG00000120948	mRNA interactome	mRNA interactome	mRNA interactome	TARDBP	23435	Q13148	linked	recognized
ENSG00000187772	LIN28B	389421	Q6ZN17	mRNA interactome	5.34838	0.000200907	5.15294	0.000438589	linked	unknown	ENSG00000187772	no evidence	mRNA interactome	mRNA interactome	LIN28B	389421	Q6ZN17	linked	unknown
ENSG00000197451	HNRNPAB	3182	Q99729	mRNA interactome	5.33577	0.000200907	5.54973	0.000438589	linked	recognized	ENSG00000197451	mRNA interactome	mRNA interactome	mRNA interactome	HNRNPAB	3182	Q99729	linked	recognized					core	1129	Q99729	H.sapiens
ENSG00000113387	SUB1	10923	P53999	mRNA interactome	5.33561	0.000532473	4.53134	0.000511411	linked	unknown	ENSG00000113387	mRNA interactome	mRNA interactome	mRNA interactome	SUB1	10923	P53999	linked	unknown
ENSG00000009307	CSDE1	7812	O75534	mRNA interactome	5.33245	0.000200907	4.8816	0.000470907	linked	unknown	ENSG00000009307	mRNA interactome	mRNA interactome	mRNA interactome	CSDE1	7812	O75534	linked	unknown
ENSG00000183570	PCBP3	54039	P57721	mRNA interactome	5.32813	0.000200907	4.86813	0.000919557	linked	recognized	ENSG00000183570	mRNA interactome	no evidence	mRNA interactome	PCBP3	54039	P57721	linked	recognized					core	1463	P57721	H.sapiens
ENSG00000130811	EIF3G	8666	O75821	mRNA interactome	5.31883	0.000200907	5.36081	0.000438589	linked	recognized	ENSG00000130811	mRNA interactome	mRNA interactome	mRNA interactome	EIF3G	8666	O75821	linked	recognized					core	1273	O75821	H.sapiens
ENSG00000086589	RBM22	55696	Q9NW64	mRNA interactome	5.30697	0.00112435	4.10568	0.00180818	linked	recognized	ENSG00000086589	mRNA interactome	mRNA interactome	mRNA interactome	RBM22	55696	Q9NW64	linked	recognized
ENSG00000197157	SND1	27044	Q7KZF4	mRNA interactome	5.29146	0.000200907	5.69708	0.000438589	linked	recognized	ENSG00000197157	mRNA interactome	mRNA interactome	mRNA interactome	SND1	27044	Q7KZF4	linked	recognized
ENSG00000116918	TSNAX	7257	Q99598	mRNA interactome	5.28613	0.00094852	7.04036	0.0115771	unknown	unknown	ENSG00000116918	no evidence	mRNA interactome	mRNA interactome	TSNAX	7257	Q99598	unknown	unknown	yes
ENSG00000198242	RPL23A	6147	P62750	mRNA interactome	5.27073	0.000579036	4.66291	0.00147948	linked	recognized	ENSG00000198242	mRNA interactome	mRNA interactome	mRNA interactome	RPL23A	6147	P62750	linked	recognized					core	1073	P62750	H.sapiens
ENSG00000104824	HNRNPL	3191	P14866	mRNA interactome	5.26147	0.000259793	5.77793	0.000438589	linked	recognized	ENSG00000104824	mRNA interactome	mRNA interactome	mRNA interactome	HNRNPL	3191	P14866	linked	recognized
ENSG00000059378	PARP12	64761	Q9H0J9	mRNA interactome	5.25412	0.000974707			unknown	unknown	ENSG00000059378	mRNA interactome	no evidence	mRNA interactome	PARP12	64761	Q9H0J9	unknown	unknown	yes
ENSG00000005007	UPF1	5976	Q92900	mRNA interactome	5.25129	0.000200907	4.97947	0.000444461	linked	recognized	ENSG00000005007	mRNA interactome	mRNA interactome	mRNA interactome	UPF1	5976	Q92900	linked	recognized					core	41	Q92900	H.sapiens
ENSG00000071626	DAZAP1	26528	Q96EP5	mRNA interactome	5.23643	0.000200907	5.01155	0.000438589	linked	recognized	ENSG00000071626	mRNA interactome	mRNA interactome	mRNA interactome	DAZAP1	26528	Q96EP5	linked	recognized
ENSG00000122566	HNRNPA2B1	3181	P22626	mRNA interactome	5.22761	0.000200907	5.03177	0.000438589	linked	recognized	ENSG00000122566	mRNA interactome	mRNA interactome	mRNA interactome	HNRNPA2B1	3181	P22626	linked	recognized
ENSG00000160201	U2AF1	7307	Q01081	mRNA interactome	5.22319	0.000813666	3.86244	0.00508208	linked	recognized	ENSG00000160201	mRNA interactome	mRNA interactome	mRNA interactome	U2AF1	7307	Q01081	linked	recognized
ENSG00000060138	YBX3	8531	P16989	mRNA interactome	5.2204	0.000200907	5.35163	0.000438589	linked	unknown	ENSG00000060138	mRNA interactome	mRNA interactome	mRNA interactome	YBX3	8531	P16989	linked	unknown
ENSG00000179950	PUF60	22827	Q9UHX1	mRNA interactome	5.21161	0.000200907	3.91137	0.000735126	linked	recognized	ENSG00000179950	mRNA interactome	mRNA interactome	mRNA interactome	PUF60	22827	Q9UHX1	linked	recognized
ENSG00000156482	RPL30	6156	P62888	mRNA interactome	5.18313	0.000200907	3.18092	0.00390046	linked	unknown	ENSG00000156482	mRNA interactome	mRNA interactome	mRNA interactome	RPL30	6156	P62888	linked	unknown					core	1372	P62888	H.sapiens
ENSG00000136231	IGF2BP3	10643	O00425	mRNA interactome	5.18198	0.000200907	5.32527	0.000438589	linked	recognized	ENSG00000136231	mRNA interactome	mRNA interactome	mRNA interactome	IGF2BP3	10643	O00425	linked	recognized
ENSG00000153250	RBMS1	5937	P29558	mRNA interactome	5.17847	0.000200907	3.18771	0.00197901	linked	recognized	ENSG00000153250	mRNA interactome	mRNA interactome	mRNA interactome	RBMS1	5937	P29558	linked	recognized
ENSG00000115677	HDLBP	3069	Q00341	mRNA interactome	5.16862	0.000200907	4.95193	0.000451225	linked	recognized	ENSG00000115677	mRNA interactome	mRNA interactome	mRNA interactome	HDLBP	3069	Q00341	linked	recognized					core	922	Q00341	H.sapiens
ENSG00000163694	RBM47	54502	A0AV96	mRNA interactome	5.1665	0.000200907	4.17186	0.000705189	linked	recognized	ENSG00000163694	mRNA interactome	mRNA interactome	mRNA interactome	RBM47	54502	A0AV96	linked	recognized
ENSG00000160679	CHTOP	26097	Q9Y3Y2	mRNA interactome	5.15756	0.000553027	4.33927	0.00257652	linked	unknown	ENSG00000160679	mRNA interactome	mRNA interactome	mRNA interactome	CHTOP	26097	Q9Y3Y2	linked	unknown
ENSG00000132819	RBM38	55544	Q9H0Z9	mRNA interactome	5.14627	0.000200907	4.57456	0.000598413	linked	recognized	ENSG00000132819	mRNA interactome	mRNA interactome	mRNA interactome	RBM38	55544	Q9H0Z9	linked	recognized
ENSG00000162613	FUBP1	8880	Q96AE4	mRNA interactome	5.14467	0.000200907	5.38467	0.000438589	linked	recognized	ENSG00000162613	mRNA interactome	mRNA interactome	mRNA interactome	FUBP1	8880	Q96AE4	linked	recognized
ENSG00000065548	ZC3H15	55854	Q8WU90	mRNA interactome	5.13864	0.000456921			unknown	unknown	ENSG00000065548	mRNA interactome	mRNA interactome	mRNA interactome	ZC3H15	55854	Q8WU90	unknown	unknown	yes				core	768	Q8WU90	H.sapiens
ENSG00000100316	RPL3	6122	P39023	mRNA interactome	5.13326	0.000615666	4.11037	0.00229791	linked	unknown	ENSG00000100316	mRNA interactome	mRNA interactome	mRNA interactome	RPL3	6122	P39023	linked	unknown					core	197	P39023	H.sapiens
ENSG00000239306	RBM14	10432	Q96PK6	mRNA interactome	5.13211	0.000200907	4.80975	0.000438589	linked	recognized	ENSG00000239306	mRNA interactome	mRNA interactome	mRNA interactome	RBM14	10432	Q96PK6	linked	recognized
ENSG00000171490	RSL1D1	26156	O76021	mRNA interactome	5.13159	0.000466676	5.9991	0.000438589	linked	unknown	ENSG00000171490	mRNA interactome	mRNA interactome	mRNA interactome	RSL1D1	26156	O76021	linked	unknown
ENSG00000076770	MBNL3	55796	Q9NUK0	mRNA interactome	5.12074	0.000200907			linked	unknown	ENSG00000076770	mRNA interactome	mRNA interactome	mRNA interactome	MBNL3	55796	Q9NUK0	linked	unknown
ENSG00000116560	SFPQ	6421	P23246	mRNA interactome	5.11563	0.000200907	5.703	0.000438589	linked	recognized	ENSG00000116560	mRNA interactome	mRNA interactome	mRNA interactome	SFPQ	6421	P23246	linked	recognized					core	1721	P23246	H.sapiens
ENSG00000187240	DYNC2H1	79659	Q8NCM8	mRNA interactome	5.1019	0.0017353			unknown	unknown	ENSG00000187240	no evidence	no evidence	mRNA interactome	DYNC2H1	79659	Q8NCM8	unknown	unknown	yes
ENSG00000166181	API5	8539	Q9BZZ5	mRNA interactome	5.10027	0.000200907	5.12058	0.000438589	linked	unknown	ENSG00000166181	mRNA interactome	mRNA interactome	mRNA interactome	API5	8539	Q9BZZ5	linked	unknown
ENSG00000099783	HNRNPM	4670	P52272	mRNA interactome	5.0954	0.000200907	5.38425	0.000438589	linked	recognized	ENSG00000099783	mRNA interactome	mRNA interactome	mRNA interactome	HNRNPM	4670	P52272	linked	recognized
ENSG00000142676	RPL11	6135	P62913	mRNA interactome	5.08744	0.000522188	2.32181	0.0228749	linked	unknown	ENSG00000142676	no evidence	mRNA interactome	mRNA interactome	RPL11	6135	P62913	linked	unknown					core	730	P62913	H.sapiens
ENSG00000136270	TBRG4	9238	Q969Z0	mRNA interactome	5.06966	0.000202273	4.86981	0.000438589	unknown	recognized	ENSG00000136270	mRNA interactome	mRNA interactome	mRNA interactome	TBRG4	9238	Q969Z0	unknown	recognized
ENSG00000155636	RBM45	129831	Q8IUH3	mRNA interactome	5.06693	0.000242715	3.21948	0.00529399	linked	recognized	ENSG00000155636	mRNA interactome	mRNA interactome	mRNA interactome	RBM45	129831	Q8IUH3	linked	recognized
ENSG00000105640	RPL18A	6142	Q02543	mRNA interactome	5.06111	0.000634919	4.24699	0.00320628	linked	unknown	ENSG00000105640	mRNA interactome	mRNA interactome	mRNA interactome	RPL18A	6142	Q02543	linked	unknown					core	1011	Q02543	H.sapiens
ENSG00000149187	CELF1	10658	Q92879	mRNA interactome	5.05109	0.000200907	5.30251	0.000474817	linked	recognized	ENSG00000149187	mRNA interactome	mRNA interactome	mRNA interactome	CELF1	10658	Q92879	linked	recognized					core	1685	Q92879	H.sapiens
ENSG00000138385	SSB	6741	P05455	mRNA interactome	5.04985	0.000223174	4.06141	0.00107258	linked	recognized	ENSG00000138385	mRNA interactome	mRNA interactome	mRNA interactome	SSB	6741	P05455	linked	recognized
ENSG00000135387	CAPRIN1	4076	Q14444	mRNA interactome	5.03294	0.000366122	5.74454	0.000478345	linked	recognized	ENSG00000135387	mRNA interactome	mRNA interactome	mRNA interactome	CAPRIN1	4076	Q14444	linked	recognized
ENSG00000124214	STAU1	6780	O95793	mRNA interactome	5.03191	0.000200907	4.55808	0.000989986	linked	recognized	ENSG00000124214	no evidence	mRNA interactome	mRNA interactome	STAU1	6780	O95793	linked	recognized
ENSG00000143621	ILF2	3608	Q12905	mRNA interactome	5.02941	0.000200907	5.65613	0.000438589	linked	recognized	ENSG00000143621	mRNA interactome	mRNA interactome	mRNA interactome	ILF2	3608	Q12905	linked	recognized
ENSG00000142864	SERBP1	26135	Q8NC51	mRNA interactome	5.02716	0.000200907	4.83706	0.000478345	linked	recognized	ENSG00000142864	mRNA interactome	mRNA interactome	mRNA interactome	SERBP1	26135	Q8NC51	linked	recognized
ENSG00000142534	RPS11	6205	P62280	mRNA interactome	5.01237	0.000945882	3.8189	0.00441489	linked	unknown	ENSG00000142534	mRNA interactome	no evidence	mRNA interactome	RPS11	6205	P62280	linked	unknown					core
ENSG00000170144	HNRNPA3	220988	P51991	mRNA interactome	5.01086	0.000200907	4.49791	0.000478345	linked	recognized	ENSG00000170144	mRNA interactome	mRNA interactome	mRNA interactome	HNRNPA3	220988	P51991	linked	recognized					core	1129	P51991	H.sapiens
ENSG00000177764	ZCCHC3	85364	Q9NUD5	mRNA interactome	5.00952	0.000200907	4.62875	0.000451225	unknown	unknown	ENSG00000177764	mRNA interactome	mRNA interactome	mRNA interactome	ZCCHC3	85364	Q9NUD5	unknown	unknown	yes
ENSG00000111786	SRSF9	8683	Q13242	mRNA interactome	5.00869	0.000200907	4.97361	0.000438589	linked	recognized	ENSG00000111786	mRNA interactome	mRNA interactome	mRNA interactome	SRSF9	8683	Q13242	linked	recognized
ENSG00000106682	EIF4H	7458	Q15056	mRNA interactome	4.99891	0.000200907	5.5247	0.000438589	linked	recognized	ENSG00000106682	mRNA interactome	mRNA interactome	mRNA interactome	EIF4H	7458	Q15056	linked	recognized
ENSG00000138326	RPS24	6229	P62847	mRNA interactome	4.9974	0.000495644			linked	unknown	ENSG00000138326	mRNA interactome	mRNA interactome	mRNA interactome	RPS24	6229	P62847	linked	unknown					core	1216	P62847	H.sapiens
ENSG00000131469	RPL27	6155	P61353	mRNA interactome	4.99212	0.000579036			linked	unknown	ENSG00000131469	mRNA interactome	mRNA interactome	mRNA interactome	RPL27	6155	P61353	linked	unknown					core	1140	P61353	H.sapiens
ENSG00000170515	PA2G4	5036	Q9UQ80	mRNA interactome	4.99105	0.000200907	2.73919	0.00922082	linked	unknown	ENSG00000170515	mRNA interactome	no evidence	mRNA interactome	PA2G4	5036	Q9UQ80	linked	unknown
ENSG00000147274	RBMX	27316	P38159	mRNA interactome	4.97706	0.000200907	4.52734	0.000478345	linked	recognized	ENSG00000147274	mRNA interactome	mRNA interactome	mRNA interactome	RBMX	27316	P38159	linked	recognized
ENSG00000105364	MRPL4	51073	Q9BYD3	mRNA interactome	4.95542	0.00106303			linked	recognized	ENSG00000105364	mRNA interactome	mRNA interactome	mRNA interactome	MRPL4	51073	Q9BYD3	linked	recognized
ENSG00000205323	SARNP	84324	P82979	mRNA interactome	4.95156	0.000202273	5.63846	0.000438589	linked	recognized	ENSG00000205323	mRNA interactome	mRNA interactome	mRNA interactome	SARNP	84324	P82979	linked	recognized
ENSG00000157110	RBPMS	11030	Q93062	mRNA interactome	4.92721	0.000200907			linked	recognized	ENSG00000157110	mRNA interactome	no evidence	mRNA interactome	RBPMS	11030	Q93062	linked	recognized
ENSG00000100836	PABPN1	8106	Q86U42	mRNA interactome	4.92209	0.000202273	4.46255	0.00130886	linked	recognized	ENSG00000100836	mRNA interactome	mRNA interactome	mRNA interactome	PABPN1	8106	Q86U42	linked	recognized
ENSG00000175573	C11orf68	83638	Q9H3H3	mRNA interactome	4.91118	0.000292919	3.98	0.00333125	unknown	unknown	ENSG00000175573	mRNA interactome	mRNA interactome	mRNA interactome	C11orf68	83638	Q9H3H3	unknown	unknown	yes
ENSG00000141543	EIF4A3	9775	P38919	mRNA interactome	4.90954	0.00135037	4.17933	0.000731204	linked	recognized	ENSG00000141543	mRNA interactome	mRNA interactome	mRNA interactome	EIF4A3	9775	P38919	linked	recognized						230	P38919	H.sapiens
ENSG00000147604	RPL7	6129	P18124	mRNA interactome	4.90587	0.000812918	3.43365	0.00257887	linked	unknown	ENSG00000147604	mRNA interactome	mRNA interactome	mRNA interactome	RPL7	6129	P18124	linked	unknown					core	742	P18124	H.sapiens
ENSG00000151923	TIAL1	7073	Q01085	mRNA interactome	4.89598	0.000200907	5.13412	0.000438589	linked	recognized	ENSG00000151923	mRNA interactome	mRNA interactome	mRNA interactome	TIAL1	7073	Q01085	linked	recognized					core	1425	Q01085	H.sapiens
ENSG00000123384	LRP1	4035	Q07954	mRNA interactome	4.88986	0.000532473			unknown	unknown	ENSG00000123384	mRNA interactome	no evidence	mRNA interactome	LRP1	4035	Q07954	unknown	unknown	yes
ENSG00000225921	NOL7	51406	Q9UMY1	mRNA interactome	4.88571	0.000200907	4.17937	0.000583311	unknown	unknown	ENSG00000225921	mRNA interactome	no evidence	mRNA interactome	NOL7	51406	Q9UMY1	unknown	unknown	yes
ENSG00000136942	RPL35	11224	P42766	mRNA interactome	4.86601	0.006557	5.11028	0.0014872	linked	unknown	ENSG00000136942	mRNA interactome	no evidence	mRNA interactome	RPL35	11224	P42766	linked	unknown
ENSG00000107929	LARP4B	23185	Q92615	mRNA interactome	4.85656	0.000202273	5.12205	0.000514512	linked	recognized	ENSG00000107929	mRNA interactome	mRNA interactome	mRNA interactome	LARP4B	23185	Q92615	linked	recognized
ENSG00000164587	RPS14	6208	P62263	mRNA interactome	4.85592	0.000394816	4.27191	0.000511411	linked	recognized	ENSG00000164587	no evidence	mRNA interactome	mRNA interactome	RPS14	6208	P62263	linked	recognized					core	832	P62263	H.sapiens
ENSG00000196141	SPATS2L	26010	Q9NUQ6	mRNA interactome	4.8355	0.000223174	4.26431	0.000789601	unknown	unknown	ENSG00000196141	mRNA interactome	mRNA interactome	mRNA interactome	SPATS2L	26010	Q9NUQ6	unknown	unknown	yes
ENSG00000136527	TRA2B	6434	P62995	mRNA interactome	4.833	0.000202273	3.57968	0.000988904	linked	recognized	ENSG00000136527	mRNA interactome	mRNA interactome	mRNA interactome	TRA2B	6434	P62995	linked	recognized
ENSG00000143368	SF3B4	10262	Q15427	mRNA interactome	4.82674	0.000200907	4.85843	0.00260557	linked	recognized	ENSG00000143368	mRNA interactome	mRNA interactome	mRNA interactome	SF3B4	10262	Q15427	linked	recognized
ENSG00000181588	MEX3D	399664	Q86XN8	mRNA interactome	4.82672	0.000200907	4.31328	0.000483699	linked	recognized	ENSG00000181588	mRNA interactome	mRNA interactome	mRNA interactome	MEX3D	399664	Q86XN8	linked	recognized
ENSG00000083845	RPS5	6193	P46782	mRNA interactome	4.80841	0.000200907	4.66283	0.00066077	linked	unknown	ENSG00000083845	mRNA interactome	mRNA interactome	mRNA interactome	RPS5	6193	P46782	linked	unknown					core	662	P46782	H.sapiens
ENSG00000173933	RBM4	5936	Q9BWF3	mRNA interactome	4.8063	0.000200907	4.65749	0.000465532	linked	recognized	ENSG00000173933	mRNA interactome	mRNA interactome	mRNA interactome	RBM4	5936	Q9BWF3	linked	recognized
ENSG00000150459	SAP18	10284	O00422	mRNA interactome	4.80526	0.000246099	6.14157	0.000438589	linked	unknown	ENSG00000150459	no evidence	mRNA interactome	mRNA interactome	SAP18	10284	O00422	linked	unknown
ENSG00000145425	RPS3A	6189	P61247	mRNA interactome	4.80452	0.000227817	3.87703	0.00120946	linked	unknown	ENSG00000145425	mRNA interactome	mRNA interactome	mRNA interactome	RPS3A	6189	P61247	linked	unknown					core	559	P61247	H.sapiens
ENSG00000011304	PTBP1	5725	P26599	mRNA interactome	4.79743	0.00022081	4.83713	0.000478345	linked	recognized	ENSG00000011304	mRNA interactome	mRNA interactome	mRNA interactome	PTBP1	5725	P26599	linked	recognized
ENSG00000168488	ATXN2L	11273	Q8WWM7	mRNA interactome	4.78931	0.000200907	4.61793	0.000451225	linked	unknown	ENSG00000168488	mRNA interactome	mRNA interactome	mRNA interactome	ATXN2L	11273	Q8WWM7	linked	unknown
ENSG00000119812	FAM98A	25940	Q8NCA5	mRNA interactome	4.78688	0.000243553	4.02945	0.00243979	unknown	unknown	ENSG00000119812	mRNA interactome	mRNA interactome	mRNA interactome	FAM98A	25940	Q8NCA5	unknown	unknown	yes
ENSG00000132463	GRSF1	2926	Q12849	mRNA interactome	4.78321	0.000200907	3.80455	0.000830581	linked	recognized	ENSG00000132463	mRNA interactome	mRNA interactome	mRNA interactome	GRSF1	2926	Q12849	linked	recognized
ENSG00000029363	BCLAF1	9774	Q9NYF8	mRNA interactome	4.77765	0.000227817	5.29649	0.0012719	unknown	recognized	ENSG00000029363	mRNA interactome	mRNA interactome	mRNA interactome	BCLAF1	9774	Q9NYF8	unknown	recognized
ENSG00000146223	RPL7L1	285855	Q6DKI1	mRNA interactome	4.77529	0.000627295	4.68022	0.00243129	linked	unknown	ENSG00000146223	mRNA interactome	mRNA interactome	mRNA interactome	RPL7L1	285855	Q6DKI1	linked	unknown
ENSG00000155506	LARP1	23367	Q6PKG0	mRNA interactome	4.76512	0.000200907	3.91936	0.00202446	linked	recognized	ENSG00000155506	mRNA interactome	mRNA interactome	mRNA interactome	LARP1	23367	Q6PKG0	linked	recognized
ENSG00000134824	FADS2	9415	O95864	mRNA interactome	4.74551	0.000603308			unknown	unknown	ENSG00000134824	no evidence	no evidence	mRNA interactome	FADS2	9415	O95864	unknown	unknown	yes	yes	1.14.19	oxidoreductase
ENSG00000100138	NHP2L1	4809	P55769	mRNA interactome	4.73728	0.000200907	3.30445	0.00155372	linked	recognized	ENSG00000100138	mRNA interactome	mRNA interactome	mRNA interactome	NHP2L1	4809	P55769	linked	recognized
ENSG00000108298	RPL19	6143	P84098	mRNA interactome	4.72804	0.00157181	3.92424	0.00256917	linked	unknown	ENSG00000108298	mRNA interactome	no evidence	mRNA interactome	RPL19	6143	P84098	linked	unknown
ENSG00000102317	RBM3	5935	P98179	mRNA interactome	4.71293	0.000200907	4.72318	0.000470907	linked	recognized	ENSG00000102317	mRNA interactome	mRNA interactome	mRNA interactome	RBM3	5935	P98179	linked	recognized
ENSG00000115946	PNO1	56902	Q9NRX1	mRNA interactome	4.70988	0.00182806	4.01808	0.002669	linked	recognized	ENSG00000115946	no evidence	mRNA interactome	mRNA interactome	PNO1	56902	Q9NRX1	linked	recognized
ENSG00000158417	EIF5B	9669	O60841	mRNA interactome	4.67647	0.000227817			linked	recognized	ENSG00000158417	mRNA interactome	mRNA interactome	mRNA interactome	EIF5B	9669	O60841	linked	recognized					core	86	O60841	H.sapiens
ENSG00000185728	YTHDF3	253943	Q7Z739	mRNA interactome	4.67388	0.000414019	3.70029	0.0019659	unknown	recognized	ENSG00000185728	mRNA interactome	mRNA interactome	mRNA interactome	YTHDF3	253943	Q7Z739	unknown	recognized
ENSG00000143569	UBAP2L	9898	Q14157	mRNA interactome	4.67116	0.000200907	4.69129	0.000451225	unknown	unknown	ENSG00000143569	mRNA interactome	mRNA interactome	mRNA interactome	UBAP2L	9898	Q14157	unknown	unknown	yes
ENSG00000056586	RC3H2	54542	Q9HBD1	mRNA interactome	4.6458	0.00216433			linked	unknown	ENSG00000056586	mRNA interactome	mRNA interactome	mRNA interactome	RC3H2	54542	Q9HBD1	linked	unknown
ENSG00000107625	DDX50	79009	Q9BQ39	mRNA interactome	4.63716	0.00524217	3.75672	0.00210811	linked	recognized	ENSG00000107625	mRNA interactome	mRNA interactome	mRNA interactome	DDX50	79009	Q9BQ39	linked	recognized
ENSG00000089280	FUS	2521	P35637	mRNA interactome	4.63495	0.000297414	5.00263	0.000438589	linked	recognized	ENSG00000089280	mRNA interactome	mRNA interactome	mRNA interactome	FUS	2521	P35637	linked	recognized
ENSG00000054118	THRAP3	9967	Q9Y2W1	mRNA interactome	4.62664	0.000200907	5.20344	0.000438589	linked	unknown	ENSG00000054118	mRNA interactome	mRNA interactome	mRNA interactome	THRAP3	9967	Q9Y2W1	linked	unknown
ENSG00000108256	NUFIP2	57532	Q7Z417	mRNA interactome	4.6209	0.000200907	4.6006	0.000464833	linked	unknown	ENSG00000108256	mRNA interactome	mRNA interactome	mRNA interactome	NUFIP2	57532	Q7Z417	linked	unknown
ENSG00000099995	SF3A1	10291	Q15459	mRNA interactome	4.61943	0.00351482	4.42725	0.000925344	linked	recognized	ENSG00000099995	mRNA interactome	mRNA interactome	mRNA interactome	SF3A1	10291	Q15459	linked	recognized
ENSG00000155363	MOV10	4343	Q9HCE1	mRNA interactome	4.61229	0.000227817	4.98836	0.000438589	linked	unknown	ENSG00000155363	mRNA interactome	mRNA interactome	mRNA interactome	MOV10	4343	Q9HCE1	linked	unknown
ENSG00000107581	EIF3A	8661	Q14152	mRNA interactome	4.60518	0.00022081	4.29411	0.00121791	linked	unknown	ENSG00000107581	mRNA interactome	mRNA interactome	mRNA interactome	EIF3A	8661	Q14152	linked	unknown					core	458	Q14152	H.sapiens
ENSG00000145912	NHP2	55651	Q9NX24	mRNA interactome	4.60469	0.000394816	3.00119	0.00250484	linked	recognized	ENSG00000145912	mRNA interactome	no evidence	mRNA interactome	NHP2	55651	Q9NX24	linked	recognized
ENSG00000165732	DDX21	9188	Q9NR30	mRNA interactome	4.60254	0.000313558	4.24666	0.00142877	linked	recognized	ENSG00000165732	mRNA interactome	mRNA interactome	mRNA interactome	DDX21	9188	Q9NR30	linked	recognized
ENSG00000169564	PCBP1	5093	Q15365	mRNA interactome	4.60171	0.000202273	4.12062	0.000511411	linked	recognized	ENSG00000169564	mRNA interactome	mRNA interactome	mRNA interactome	PCBP1	5093	Q15365	linked	recognized					core	1463	Q15365	H.sapiens
ENSG00000128534	NAA38	51691	O95777	mRNA interactome	4.59912	0.000227817	2.61438	0.0121587	linked	recognized	ENSG00000128534	mRNA interactome	mRNA interactome	mRNA interactome	NAA38	51691	O95777	linked	recognized		yes	2.3.1.	transferase	core	1980	O95777	H.sapiens
ENSG00000124614	RPS10	6204	P46783	mRNA interactome	4.59533	0.000200907	4.69933	0.000783448	linked	recognized	ENSG00000124614	mRNA interactome	mRNA interactome	mRNA interactome	RPS10	6204	P46783	linked	recognized					core	1442	P46783	H.sapiens
ENSG00000079246	XRCC5	7520	P13010	mRNA interactome	4.59482	0.000236066	4.79592	0.000478959	unknown	unknown	ENSG00000079246	mRNA interactome	mRNA interactome	mRNA interactome	XRCC5	7520	P13010	unknown	unknown	yes
ENSG00000147140	NONO	4841	Q15233	mRNA interactome	4.58677	0.000294185	4.41516	0.000478345	linked	recognized	ENSG00000147140	mRNA interactome	mRNA interactome	mRNA interactome	NONO	4841	Q15233	linked	recognized					core	1721	Q15233	H.sapiens
ENSG00000188846	RPL14	9045	P50914	mRNA interactome	4.58095	0.000752137	4.35922	0.00211516	linked	unknown	ENSG00000188846	mRNA interactome	mRNA interactome	mRNA interactome	RPL14	9045	P50914	linked	unknown
ENSG00000196419	XRCC6	2547	P12956	mRNA interactome	4.57023	0.000236066	4.97232	0.000511411	linked	recognized	ENSG00000196419	mRNA interactome	mRNA interactome	mRNA interactome	XRCC6	2547	P12956	linked	recognized
ENSG00000055917	PUM2	23369	Q8TB72	mRNA interactome	4.56537	0.000202273	3.50102	0.00148016	linked	recognized	ENSG00000055917	mRNA interactome	mRNA interactome	mRNA interactome	PUM2	23369	Q8TB72	linked	recognized
ENSG00000198015	MRPL42	28977	Q9Y6G3	mRNA interactome	4.55863	0.00161403			linked	unknown	ENSG00000198015	mRNA interactome	no evidence	mRNA interactome	MRPL42	28977	Q9Y6G3	linked	unknown
ENSG00000169813	HNRNPF	3185	P52597	mRNA interactome	4.5516	0.0002203	4.57252	0.000478345	linked	recognized	ENSG00000169813	mRNA interactome	mRNA interactome	mRNA interactome	HNRNPF	3185	P52597	linked	recognized
ENSG00000131795	RBM8A	9939	Q9Y5S9	mRNA interactome	4.54708	0.00608011	5.01213	0.00167928	linked	recognized	ENSG00000131795	no evidence	mRNA interactome	mRNA interactome	RBM8A	9939	Q9Y5S9	linked	recognized
ENSG00000161016	RPL8	6132	P62917	mRNA interactome	4.53517	0.000202273	2.11994	0.0154526	linked	recognized	ENSG00000161016	mRNA interactome	mRNA interactome	mRNA interactome	RPL8	6132	P62917	linked	recognized
ENSG00000167005	NUDT21	11051	O43809	mRNA interactome	4.52942	0.000223174	4.07326	0.000759376	linked	recognized	ENSG00000167005	mRNA interactome	mRNA interactome	mRNA interactome	NUDT21	11051	O43809	linked	recognized
ENSG00000131051	RBM39	9584	Q14498	mRNA interactome	4.5209	0.000227817	4.23966	0.000511411	linked	recognized	ENSG00000131051	mRNA interactome	mRNA interactome	mRNA interactome	RBM39	9584	Q14498	linked	recognized
ENSG00000100201	DDX17	10521	Q92841	mRNA interactome	4.51592	0.000227817	4.692	0.000478345	linked	recognized	ENSG00000100201	mRNA interactome	mRNA interactome	mRNA interactome	DDX17	10521	Q92841	linked	recognized					core	168	Q92841	H.sapiens
ENSG00000114391	RPL24	6152	P83731	mRNA interactome	4.51193	0.000726306	2.60789	0.0109525	linked	unknown	ENSG00000114391	mRNA interactome	mRNA interactome	mRNA interactome	RPL24	6152	P83731	linked	unknown					core	1253	P83731	H.sapiens
ENSG00000169288	MRPL1	65008	Q9BYD6	mRNA interactome	4.50848	0.000716646	4.90392	0.00158471	linked	recognized	ENSG00000169288	mRNA interactome	mRNA interactome	mRNA interactome	MRPL1	65008	Q9BYD6	linked	recognized
ENSG00000106344	RBM28	55131	Q9NW13	mRNA interactome	4.49869	0.000273496	2.97653	0.00854174	linked	recognized	ENSG00000106344	mRNA interactome	mRNA interactome	mRNA interactome	RBM28	55131	Q9NW13	linked	recognized					core	873	Q9NW13	H.sapiens
ENSG00000048162	NOP16	51491	Q9Y3C1	mRNA interactome	4.49344	0.000257251	6.7068	0.00246878	unknown	unknown	ENSG00000048162	mRNA interactome	mRNA interactome	mRNA interactome	NOP16	51491	Q9Y3C1	unknown	unknown	yes
ENSG00000048991	R3HDM1	23518	Q15032	mRNA interactome	4.48966	0.000223174	3.188	0.00158894	unknown	unknown	ENSG00000048991	mRNA interactome	mRNA interactome	mRNA interactome	R3HDM1	23518	Q15032	unknown	unknown	yes
ENSG00000198265	HELZ	9931	P42694	mRNA interactome	4.48632	0.000711574			unknown	unknown	ENSG00000198265	mRNA interactome	mRNA interactome	mRNA interactome	HELZ	9931	P42694	unknown	unknown	yes
ENSG00000153944	MSI2	124540	Q96DH6	mRNA interactome	4.4764	0.000202273	4.09923	0.000919557	linked	recognized	ENSG00000153944	mRNA interactome	mRNA interactome	mRNA interactome	MSI2	124540	Q96DH6	linked	recognized
ENSG00000113460	BRIX1	55299	Q8TDN6	mRNA interactome	4.47597	0.000711574	3.91206	0.00139073	linked	unknown	ENSG00000113460	mRNA interactome	mRNA interactome	mRNA interactome	BRIX1	55299	Q8TDN6	linked	unknown					core	683	Q8TDN6	H.sapiens
ENSG00000142541	RPL13A	23521	P40429	mRNA interactome	4.47397	0.00527936	3.89241	0.00262706	linked	unknown	ENSG00000142541	mRNA interactome	no evidence	mRNA interactome	RPL13A	23521	P40429	linked	unknown					core	831	P40429	H.sapiens
ENSG00000100038	TOP3B	8940	O95985	mRNA interactome	4.47153	0.0117997	3.37782	0.00540344	unknown	unknown	ENSG00000100038	mRNA interactome	mRNA interactome	mRNA interactome	TOP3B	8940	O95985	unknown	unknown	yes
ENSG00000109606	DHX15	1665	O43143	mRNA interactome	4.45369	0.00177036	1.67941	0.136528	linked	recognized	ENSG00000109606	mRNA interactome	mRNA interactome	mRNA interactome	DHX15	1665	O43143	linked	recognized					core	49	O43143	H.sapiens
ENSG00000152518	ZFP36L2	678	P47974	mRNA interactome	4.45001	0.000202273	4.3608	0.000498668	linked	unknown	ENSG00000152518	mRNA interactome	no evidence	mRNA interactome	ZFP36L2	678	P47974	linked	unknown
ENSG00000136026	CKAP4	10970	Q07065	mRNA interactome	4.44836	0.000279339	0.572639	0.636447	unknown	unknown	ENSG00000136026	mRNA interactome	mRNA interactome	mRNA interactome	CKAP4	10970	Q07065	unknown	unknown	yes
ENSG00000089048	ESF1	51575	Q9H501	mRNA interactome	4.4467	0.00173571	3.08588	0.00311869	unknown	unknown	ENSG00000089048	mRNA interactome	mRNA interactome	mRNA interactome	ESF1	51575	Q9H501	unknown	unknown	yes
ENSG00000121057	AKAP1	8165	Q92667	mRNA interactome	4.4373	0.000202273	3.20681	0.00219665	linked	recognized	ENSG00000121057	mRNA interactome	mRNA interactome	mRNA interactome	AKAP1	8165	Q92667	linked	recognized
ENSG00000179912	R3HDM2	22864	Q9Y2K5	mRNA interactome	4.43419	0.000217016	3.70906	0.00320628	unknown	unknown	ENSG00000179912	mRNA interactome	no evidence	mRNA interactome	R3HDM2	22864	Q9Y2K5	unknown	unknown	yes
ENSG00000161813	LARP4	113251	Q71RC2	mRNA interactome	4.43127	0.00022081	4.11224	0.000733982	linked	recognized	ENSG00000161813	mRNA interactome	mRNA interactome	mRNA interactome	LARP4	113251	Q71RC2	linked	recognized
ENSG00000158545	ZC3H18	124245	Q86VM9	mRNA interactome	4.42029	0.000926426			unknown	unknown	ENSG00000158545	mRNA interactome	mRNA interactome	mRNA interactome	ZC3H18	124245	Q86VM9	unknown	unknown	yes
ENSG00000179455	MKRN3	7681	Q13064	mRNA interactome	4.42011	0.000227817	4.24149	0.00109284	unknown	unknown	ENSG00000179455	no evidence	no evidence	mRNA interactome	MKRN3	7681	Q13064	unknown	unknown	yes
ENSG00000067334	DNTTIP2	30836	Q5QJE6	mRNA interactome	4.40835	0.00165977	3.01503	0.0109098	unknown	recognized	ENSG00000067334	mRNA interactome	mRNA interactome	mRNA interactome	DNTTIP2	30836	Q5QJE6	unknown	recognized
ENSG00000149806	FAU	2197	P35544	mRNA interactome	4.40692	0.000792527	2.65334	0.00637386	linked	unknown	ENSG00000149806	no evidence	mRNA interactome	mRNA interactome	FAU	2197	P35544	linked	unknown
ENSG00000132300	PTCD3	55037	Q96EY7	mRNA interactome	4.3963	0.00022081	4.57378	0.000478345	linked	unknown	ENSG00000132300	mRNA interactome	mRNA interactome	mRNA interactome	PTCD3	55037	Q96EY7	linked	unknown
ENSG00000161960	EIF4A1	1973	P60842	mRNA interactome	4.39374	0.000227817	4.71408	0.000438589	linked	recognized	ENSG00000161960	mRNA interactome	mRNA interactome	mRNA interactome	EIF4A1	1973	P60842	linked	recognized					core	221	P60842	H.sapiens
ENSG00000112183	RBM24	221662	Q9BX46	mRNA interactome	4.38321	0.000772047	3.5316	0.00540344	linked	recognized	ENSG00000112183	no evidence	no evidence	mRNA interactome	RBM24	221662	Q9BX46	linked	recognized
ENSG00000122965	RBM19	9904	Q9Y4C8	mRNA interactome	4.38289	0.000215811	3.21609	0.00335341	linked	recognized	ENSG00000122965	mRNA interactome	mRNA interactome	mRNA interactome	RBM19	9904	Q9Y4C8	linked	recognized					core	359	Q9Y4C8	H.sapiens
ENSG00000146676	PURB	5814	Q96QR8	mRNA interactome	4.3795	0.000369582	4.21042	0.00066077	linked	recognized	ENSG00000146676	mRNA interactome	mRNA interactome	mRNA interactome	PURB	5814	Q96QR8	linked	recognized
ENSG00000100227	POLDIP3	84271	Q9BY77	mRNA interactome	4.36415	0.000772047	3.68747	0.00150112	linked	recognized	ENSG00000100227	mRNA interactome	mRNA interactome	mRNA interactome	POLDIP3	84271	Q9BY77	linked	recognized
ENSG00000132466	ANKRD17	26057	O75179	mRNA interactome	4.36046	0.00177295	3.73174	0.00304661	linked	recognized	ENSG00000132466	mRNA interactome	no evidence	mRNA interactome	ANKRD17	26057	O75179	linked	recognized
ENSG00000196943	NOP9	161424	Q86U38	mRNA interactome	4.3548	0.000508163	2.9386	0.0075758	linked	recognized	ENSG00000196943	mRNA interactome	mRNA interactome	mRNA interactome	NOP9	161424	Q86U38	linked	recognized					core	1614	Q86U38	H.sapiens
ENSG00000112306	RPS12	6206	P25398	mRNA interactome	4.35469	0.000227817	1.79349	0.0269583	linked	unknown	ENSG00000112306	mRNA interactome	mRNA interactome	mRNA interactome	RPS12	6206	P25398	linked	unknown					core	1460	P25398	H.sapiens
ENSG00000136381	IREB2	3658	P48200	mRNA interactome	4.34718	0.000339819	2.64297	0.0107537	linked	unknown	ENSG00000136381	no evidence	no evidence	mRNA interactome	IREB2	3658	P48200	linked	unknown
ENSG00000168066	SF1	7536	Q15637	mRNA interactome	4.34362	0.000202273	4.30483	0.000731204	linked	recognized	ENSG00000168066	mRNA interactome	mRNA interactome	mRNA interactome	SF1	7536	Q15637	linked	recognized					core	714	Q15637	H.sapiens
ENSG00000164338	UTP15	84135	Q8TED0	mRNA interactome	4.34237	0.00601851	4.06285	0.000919557	linked	recognized	ENSG00000164338	mRNA interactome	mRNA interactome	mRNA interactome	UTP15	84135	Q8TED0	linked	recognized					core	758	Q8TED0	H.sapiens
ENSG00000102738	MRPS31	10240	Q92665	mRNA interactome	4.33987	0.000804091	3.32077	0.00482922	linked	unknown	ENSG00000102738	mRNA interactome	mRNA interactome	mRNA interactome	MRPS31	10240	Q92665	linked	unknown
ENSG00000132382	MYBBP1A	10514	Q9BQG0	mRNA interactome	4.33958	0.000227817	4.81942	0.000478345	unknown	recognized	ENSG00000132382	mRNA interactome	mRNA interactome	mRNA interactome	MYBBP1A	10514	Q9BQG0	unknown	recognized					core	1534	Q9BQG0	H.sapiens
ENSG00000174100	MRPL45	84311	Q9BRJ2	mRNA interactome	4.33921	0.00079529			linked	unknown	ENSG00000174100	mRNA interactome	mRNA interactome	mRNA interactome	MRPL45	84311	Q9BRJ2	linked	unknown
ENSG00000132478	UNK	85451	Q9C0B0	mRNA interactome	4.33472	0.00139601			unknown	unknown	ENSG00000132478	mRNA interactome	mRNA interactome	mRNA interactome	UNK	85451	Q9C0B0	unknown	unknown	yes
ENSG00000110104	CCDC86	79080	Q9H6F5	mRNA interactome	4.32766	0.000926426	3.43728	0.00298061	unknown	unknown	ENSG00000110104	mRNA interactome	mRNA interactome	mRNA interactome	CCDC86	79080	Q9H6F5	unknown	unknown	yes
ENSG00000144161	ZC3H8	84524	Q8N5P1	mRNA interactome	4.32729	0.000223174			linked	unknown	ENSG00000144161	mRNA interactome	mRNA interactome	mRNA interactome	ZC3H8	84524	Q8N5P1	linked	unknown
ENSG00000204469	PRRC2A	7916	P48634	mRNA interactome	4.32671	0.000202273	4.41878	0.000478345	unknown	unknown	ENSG00000204469	no evidence	mRNA interactome	mRNA interactome	PRRC2A	7916	P48634	unknown	unknown	yes
ENSG00000052749	RRP12	23223	Q5JTH9	mRNA interactome	4.31982	0.000227817	4.37388	0.00175256	unknown	unknown	ENSG00000052749	mRNA interactome	mRNA interactome	mRNA interactome	RRP12	23223	Q5JTH9	unknown	unknown	yes				core	497	Q5JTH9	H.sapiens
ENSG00000181610	MRPS23	51649	Q9Y3D9	mRNA interactome	4.31518	0.000227817	5.96553	0.00246878	linked	recognized	ENSG00000181610	mRNA interactome	mRNA interactome	mRNA interactome	MRPS23	51649	Q9Y3D9	linked	recognized
ENSG00000177613	CSTF2T	23283	Q9H0L4	mRNA interactome	4.30849	0.000230377	4.30282	0.000761424	linked	recognized	ENSG00000177613	mRNA interactome	mRNA interactome	mRNA interactome	CSTF2T	23283	Q9H0L4	linked	recognized
ENSG00000066654	THUMPD1	55623	Q9NXG2	mRNA interactome	4.30455	0.000638245	3.80889	0.00333125	linked	recognized	ENSG00000066654	mRNA interactome	no evidence	mRNA interactome	THUMPD1	55623	Q9NXG2	linked	recognized
ENSG00000233927	RPS28	6234	P62857	mRNA interactome	4.30125	0.000954439	4.71407	0.00233147	linked	unknown	ENSG00000233927	mRNA interactome	mRNA interactome	mRNA interactome	RPS28	6234	P62857	linked	unknown
ENSG00000183684	ALYREF	10189	Q86V81	mRNA interactome	4.29311	0.000223174	3.87424	0.00103716	linked	recognized	ENSG00000183684	mRNA interactome	mRNA interactome	mRNA interactome	ALYREF	10189	Q86V81	linked	recognized					core	1944	Q86V81	H.sapiens
ENSG00000176624	MEX3C	51320	Q5U5Q3	mRNA interactome	4.28618	0.000373591	3.42677	0.00112765	linked	recognized	ENSG00000176624	mRNA interactome	mRNA interactome	mRNA interactome	MEX3C	51320	Q5U5Q3	linked	recognized
ENSG00000124942	AHNAK	79026	Q09666	mRNA interactome	4.2861	0.000215811	2.306	0.00526414	unknown	unknown	ENSG00000124942	mRNA interactome	no evidence	mRNA interactome	AHNAK	79026	Q09666	unknown	unknown	yes
ENSG00000153187	HNRNPU	3192	Q00839	mRNA interactome	4.28548	0.000309112	4.82675	0.000656864	linked	recognized	ENSG00000153187	mRNA interactome	mRNA interactome	mRNA interactome	HNRNPU	3192	Q00839	linked	recognized
ENSG00000169045	HNRNPH1	3187	P31943	mRNA interactome	4.28531	0.000236066	4.56812	0.000470907	linked	recognized	ENSG00000169045	mRNA interactome	mRNA interactome	mRNA interactome	HNRNPH1	3187	P31943	linked	recognized
ENSG00000118246	FASTKD2	22868	Q9NYY8	mRNA interactome	4.28518	0.000476171	4.91927	0.000438589	unknown	recognized	ENSG00000118246	mRNA interactome	mRNA interactome	mRNA interactome	FASTKD2	22868	Q9NYY8	unknown	recognized
ENSG00000137073	UBAP2	55833	Q5T6F2	mRNA interactome	4.28092	0.000279339	3.72183	0.000919557	unknown	unknown	ENSG00000137073	mRNA interactome	no evidence	mRNA interactome	UBAP2	55833	Q5T6F2	unknown	unknown	yes
ENSG00000061794	MRPS35	60488	P82673	mRNA interactome	4.28029	0.000227817			linked	unknown	ENSG00000061794	no evidence	mRNA interactome	mRNA interactome	MRPS35	60488	P82673	linked	unknown
ENSG00000146963	C7orf55-LUC7L2	51631	Q9Y383	mRNA interactome	4.27519	0.000223174	2.89352	0.0129399	linked	recognized	ENSG00000146963	mRNA interactome	mRNA interactome	mRNA interactome	C7orf55-LUC7L2	51631	Q9Y383	linked	recognized
ENSG00000185129	PURA	5813	Q00577	mRNA interactome	4.26867	0.000236066	4.60326	0.000676919	linked	recognized	ENSG00000185129	mRNA interactome	mRNA interactome	mRNA interactome	PURA	5813	Q00577	linked	recognized
ENSG00000137154	RPS6	6194	P62753	mRNA interactome	4.26344	0.0012127	2.80713	0.00211389	linked	unknown	ENSG00000137154	mRNA interactome	no evidence	mRNA interactome	RPS6	6194	P62753	linked	unknown
ENSG00000257103	LSM14A	26065	Q8ND56	mRNA interactome	4.25796	0.000330864	4.02732	0.000583311	linked	unknown	ENSG00000257103	mRNA interactome	mRNA interactome	mRNA interactome	LSM14A	26065	Q8ND56	linked	unknown						1531	Q8ND56	H.sapiens
ENSG00000174173	TRMT10C	54931	Q7L0Y3	mRNA interactome	4.25784	0.000726306	5.33265	0.000438589	linked	recognized	ENSG00000174173	mRNA interactome	mRNA interactome	mRNA interactome	TRMT10C	54931	Q7L0Y3	linked	recognized
ENSG00000181163	NPM1	4869	P06748	mRNA interactome	4.25783	0.000227817	3.25485	0.00132346	linked	unknown	ENSG00000181163	mRNA interactome	mRNA interactome	mRNA interactome	NPM1	4869	P06748	linked	unknown
ENSG00000156697	UTP14A	10813	Q9BVJ6	mRNA interactome	4.25214	0.000273496	3.44797	0.00155903	linked	recognized	ENSG00000156697	mRNA interactome	mRNA interactome	mRNA interactome	UTP14A	10813	Q9BVJ6	linked	recognized					core	671	Q9BVJ6	H.sapiens
ENSG00000118181	RPS25	6230	P62851	mRNA interactome	4.24928	0.00139833	3.63174	0.000876509	linked	unknown	ENSG00000118181	no evidence	mRNA interactome	mRNA interactome	RPS25	6230	P62851	linked	unknown
ENSG00000090861	AARS	16	P49588	mRNA interactome	4.24828	0.000848589			linked	recognized	ENSG00000090861	no evidence	no evidence	mRNA interactome	AARS	16	P49588	linked	recognized					core	44	P49588	H.sapiens
ENSG00000108654	DDX5	1655	P17844	mRNA interactome	4.24787	0.000930749	4.13622	0.00128836	linked	recognized	ENSG00000108654	mRNA interactome	mRNA interactome	mRNA interactome	DDX5	1655	P17844	linked	recognized					core	168	P17844	H.sapiens
ENSG00000112531	QKI	9444	Q96PU8	mRNA interactome	4.24035	0.000903846	4.04269	0.000926554	linked	recognized	ENSG00000112531	no evidence	mRNA interactome	mRNA interactome	QKI	9444	Q96PU8	linked	recognized
ENSG00000122026	RPL21	6144	P46778	mRNA interactome	4.23882	0.00344579			linked	unknown	ENSG00000122026	mRNA interactome	mRNA interactome	mRNA interactome	RPL21	6144	P46778	linked	unknown					core	964	P46778	H.sapiens
ENSG00000048828	FAM120A	23196	Q9NZB2	mRNA interactome	4.23303	0.000279339	4.43624	0.000478345	linked	unknown	ENSG00000048828	mRNA interactome	mRNA interactome	mRNA interactome	FAM120A	23196	Q9NZB2	linked	unknown
ENSG00000058673	ZC3H11A	9877	O75152	mRNA interactome	4.22501	0.000816442	3.72691	0.00143208	linked	unknown	ENSG00000058673	mRNA interactome	mRNA interactome	mRNA interactome	ZC3H11A	9877	O75152	linked	unknown
ENSG00000091009	RBM27	54439	Q9P2N5	mRNA interactome	4.22085	0.000223174	3.07866	0.00207807	linked	recognized	ENSG00000091009	mRNA interactome	mRNA interactome	mRNA interactome	RBM27	54439	Q9P2N5	linked	recognized
ENSG00000158941	CCAR2	57805	Q8N163	mRNA interactome	4.21491	0.00022081	4.7152	0.000470907	linked	unknown	ENSG00000158941	mRNA interactome	mRNA interactome	mRNA interactome	CCAR2	57805	Q8N163	linked	unknown
ENSG00000114867	EIF4G1	1981	Q04637	mRNA interactome	4.20191	0.00022081	3.57357	0.00107258	linked	recognized	ENSG00000114867	mRNA interactome	mRNA interactome	mRNA interactome	EIF4G1	1981	Q04637	linked	recognized
ENSG00000122406	RPL5	6125	P46777	mRNA interactome	4.20078	0.000467549	1.43247	0.117573	linked	recognized	ENSG00000122406	mRNA interactome	mRNA interactome	mRNA interactome	RPL5	6125	P46777	linked	recognized					core	567	P46777	H.sapiens
ENSG00000103248	MTHFSD	64779	Q2M296	mRNA interactome	4.20005	0.000279339	4.34723	0.00135913	linked	recognized	ENSG00000103248	mRNA interactome	mRNA interactome	mRNA interactome	MTHFSD	64779	Q2M296	linked	recognized
ENSG00000117523	PRRC2C	23215	Q9Y520	mRNA interactome	4.19819	0.000251232	4.14122	0.000910063	unknown	unknown	ENSG00000117523	mRNA interactome	mRNA interactome	mRNA interactome	PRRC2C	23215	Q9Y520	unknown	unknown	yes
ENSG00000138593	SECISBP2L	9728	Q93073	mRNA interactome	4.19608	0.00311265			unknown	unknown	ENSG00000138593	mRNA interactome	mRNA interactome	mRNA interactome	SECISBP2L	9728	Q93073	unknown	unknown	yes
ENSG00000186468	RPS23	6228	P62266	mRNA interactome	4.19232	0.00236118	2.6595	0.00338094	linked	unknown	ENSG00000186468	no evidence	mRNA interactome	mRNA interactome	RPS23	6228	P62266	linked	unknown
ENSG00000143321	HDGF	3068	P51858	mRNA interactome	4.18242	0.000945882	3.1298	0.00544183	linked	unknown	ENSG00000143321	mRNA interactome	no evidence	mRNA interactome	HDGF	3068	P51858	linked	unknown
ENSG00000130764	LRRC47	57470	Q8N1G4	mRNA interactome	4.18091	0.000366122			linked	recognized	ENSG00000130764	no evidence	mRNA interactome	mRNA interactome	LRRC47	57470	Q8N1G4	linked	recognized
ENSG00000136463	TACO1	51204	Q9BSH4	mRNA interactome	4.17365	0.000227817			linked	unknown	ENSG00000136463	no evidence	no evidence	mRNA interactome	TACO1	51204	Q9BSH4	linked	unknown
ENSG00000147649	MTDH	92140	Q86UE4	mRNA interactome	4.16567	0.00022081			linked	unknown	ENSG00000147649	mRNA interactome	mRNA interactome	mRNA interactome	MTDH	92140	Q86UE4	linked	unknown
ENSG00000113742	CPEB4	80315	Q17RY0	mRNA interactome	4.16502	0.000227817	5.05591	0.000438589	linked	recognized	ENSG00000113742	mRNA interactome	mRNA interactome	mRNA interactome	CPEB4	80315	Q17RY0	linked	recognized
ENSG00000101361	NOP56	10528	O00567	mRNA interactome	4.16283	0.000236066	3.20175	0.00233145	linked	recognized	ENSG00000101361	mRNA interactome	mRNA interactome	mRNA interactome	NOP56	10528	O00567	linked	recognized					core	255	O00567	H.sapiens
ENSG00000075420	FNDC3B	64778	Q53EP0	mRNA interactome	4.15698	0.000267827	4.10963	0.00225358	unknown	unknown	ENSG00000075420	mRNA interactome	no evidence	mRNA interactome	FNDC3B	64778	Q53EP0	unknown	unknown	yes
ENSG00000130305	NSUN5	55695	Q96P11	mRNA interactome	4.15696	0.00022081	3.54893	0.00418511	linked	unknown	ENSG00000130305	mRNA interactome	mRNA interactome	mRNA interactome	NSUN5	55695	Q96P11	linked	unknown
ENSG00000080007	DDX43	55510	Q9NXZ2	mRNA interactome	4.1472	0.000477139	3.635	0.00335341	linked	recognized	ENSG00000080007	no evidence	no evidence	mRNA interactome	DDX43	55510	Q9NXZ2	linked	recognized
ENSG00000130713	EXOSC2	23404	Q13868	mRNA interactome	4.14075	0.0074153	1.57782	0.283095	linked	unknown	ENSG00000130713	no evidence	no evidence	mRNA interactome	EXOSC2	23404	Q13868	linked	unknown					core	908	Q13868	H.sapiens
ENSG00000126945	HNRNPH2	3188	P55795	mRNA interactome	4.13484	0.000227817	3.68095	0.00135913	linked	recognized	ENSG00000126945	mRNA interactome	mRNA interactome	mRNA interactome	HNRNPH2	3188	P55795	linked	recognized
ENSG00000169714	CNBP	7555	P62633	mRNA interactome	4.13406	0.00022789	4.30893	0.000478345	linked	unknown	ENSG00000169714	mRNA interactome	mRNA interactome	mRNA interactome	CNBP	7555	P62633	linked	unknown					core	1370	P62633	H.sapiens
ENSG00000145741	BTF3	689	P20290	mRNA interactome	4.13182	0.00135037	0.035883	0.983933	linked	unknown	ENSG00000145741	mRNA interactome	mRNA interactome	mRNA interactome	BTF3	689	P20290	linked	unknown
ENSG00000242265	PEG10	23089	Q86TG7	mRNA interactome	4.13058	0.000227817	3.74541	0.00299021	unknown	unknown	ENSG00000242265	mRNA interactome	mRNA interactome	mRNA interactome	PEG10	23089	Q86TG7	unknown	unknown	yes
ENSG00000139233	LLPH	84298	Q9BRT6	mRNA interactome	4.12362	0.000462436			unknown	recognized	ENSG00000139233	mRNA interactome	mRNA interactome	mRNA interactome	LLPH	84298	Q9BRT6	unknown	recognized
ENSG00000167721	TSR1	55720	Q2NL82	mRNA interactome	4.11588	0.0011656			linked	unknown	ENSG00000167721	mRNA interactome	no evidence	mRNA interactome	TSR1	55720	Q2NL82	linked	unknown					core	496	Q2NL82	H.sapiens
ENSG00000164548	TRA2A	29896	Q13595	mRNA interactome	4.10151	0.00070603	5.52429	0.000438589	linked	recognized	ENSG00000164548	mRNA interactome	mRNA interactome	mRNA interactome	TRA2A	29896	Q13595	linked	recognized
ENSG00000040341	STAU2	27067	Q9NUL3	mRNA interactome	4.09774	0.000236066	3.6859	0.00121791	linked	recognized	ENSG00000040341	mRNA interactome	mRNA interactome	mRNA interactome	STAU2	27067	Q9NUL3	linked	recognized
ENSG00000089220	PEBP1	5037	P30086	mRNA interactome	4.09473	0.000345627			unknown	unknown	ENSG00000089220	mRNA interactome	no evidence	mRNA interactome	PEBP1	5037	P30086	unknown	unknown	yes
ENSG00000124383	MPHOSPH10	10199	O00566	mRNA interactome	4.08099	0.000227817	3.86216	0.00403791	linked	recognized	ENSG00000124383	mRNA interactome	mRNA interactome	mRNA interactome	MPHOSPH10	10199	O00566	linked	recognized					core	857	O00566	H.sapiens
ENSG00000126524	SBDS	51119	Q9Y3A5	mRNA interactome	4.08084	0.00116725	2.17352	0.0142723	linked	recognized	ENSG00000126524	mRNA interactome	no evidence	mRNA interactome	SBDS	51119	Q9Y3A5	linked	recognized					core	1033	Q9Y3A5	H.sapiens
ENSG00000198492	YTHDF2	51441	Q9Y5A9	mRNA interactome	4.08054	0.000223174	3.99704	0.00246878	unknown	recognized	ENSG00000198492	mRNA interactome	mRNA interactome	mRNA interactome	YTHDF2	51441	Q9Y5A9	unknown	recognized
ENSG00000167658	EEF2	1938	P13639	mRNA interactome	4.07911	0.000424365	2.30699	0.0161191	linked	recognized	ENSG00000167658	mRNA interactome	mRNA interactome	mRNA interactome	EEF2	1938	P13639	linked	recognized					core	19	P13639	H.sapiens
ENSG00000114416	FXR1	8087	P51114	mRNA interactome	4.07637	0.000227817	4.82608	0.000438589	linked	recognized	ENSG00000114416	mRNA interactome	mRNA interactome	mRNA interactome	FXR1	8087	P51114	linked	recognized
ENSG00000048740	CELF2	10659	O95319	candidate RNA binder	4.07054	0.0265965			linked	recognized	ENSG00000048740	no evidence	mRNA interactome	candidate RNA binder	CELF2	10659	O95319	linked	recognized					core	1685	O95319	H.sapiens
ENSG00000100129	EIF3L	51386	Q9Y262	mRNA interactome	4.0649	0.000981381	4.53842	0.00177992	linked	recognized	ENSG00000100129	mRNA interactome	mRNA interactome	mRNA interactome	EIF3L	51386	Q9Y262	linked	recognized
ENSG00000143486	EIF2D	1939	P41214	mRNA interactome	4.06349	0.00112886			linked	recognized	ENSG00000143486	no evidence	no evidence	mRNA interactome	EIF2D	1939	P41214	linked	recognized					core	1398	P41214	H.sapiens
ENSG00000100353	EIF3D	8664	O15371	mRNA interactome	4.05992	0.000227817	3.70846	0.00094063	linked	recognized	ENSG00000100353	mRNA interactome	mRNA interactome	mRNA interactome	EIF3D	8664	O15371	linked	recognized
ENSG00000125691	RPL23	9349	P62829	mRNA interactome	4.05757	0.000929261	2.7312	0.0120021	linked	unknown	ENSG00000125691	mRNA interactome	no evidence	mRNA interactome	RPL23	9349	P62829	linked	unknown
ENSG00000151304	SRFBP1	153443	Q8NEF9	mRNA interactome	4.05283	0.000437849	5.50607	0.000438589	unknown	unknown	ENSG00000151304	mRNA interactome	mRNA interactome	mRNA interactome	SRFBP1	153443	Q8NEF9	unknown	unknown	yes
ENSG00000124783	SSR1	6745	P43307	mRNA interactome	4.0475	0.000227817			linked	unknown	ENSG00000124783	no evidence	no evidence	mRNA interactome	SSR1	6745	P43307	linked	unknown
ENSG00000114686	MRPL3	11222	P09001	mRNA interactome	4.04214	0.00728985	7.1142	0.000511411	linked	unknown	ENSG00000114686	mRNA interactome	mRNA interactome	mRNA interactome	MRPL3	11222	P09001	linked	unknown
ENSG00000144029	MRPS5	64969	P82675	mRNA interactome	4.03546	0.000279339	3.45668	0.00600174	linked	recognized	ENSG00000144029	mRNA interactome	mRNA interactome	mRNA interactome	MRPS5	64969	P82675	linked	recognized
ENSG00000109534	GAR1	54433	Q9NY12	mRNA interactome	4.02992	0.00574098	5.4216	0.000919557	linked	recognized	ENSG00000109534	mRNA interactome	mRNA interactome	mRNA interactome	GAR1	54433	Q9NY12	linked	recognized					core	1003	Q9NY12	H.sapiens
ENSG00000139168	ZCRB1	85437	Q8TBF4	mRNA interactome	4.02705	0.000534576	3.2465	0.00121791	linked	recognized	ENSG00000139168	mRNA interactome	mRNA interactome	mRNA interactome	ZCRB1	85437	Q8TBF4	linked	recognized
ENSG00000170889	RPS9	6203	P46781	mRNA interactome	4.01995	0.000945882	3.57291	0.00294954	linked	recognized	ENSG00000170889	mRNA interactome	no evidence	mRNA interactome	RPS9	6203	P46781	linked	recognized					core	660	P46781	H.sapiens
ENSG00000132275	RRP8	23378	O43159	mRNA interactome	4.01896	0.00111408	3.97995	0.00508208	linked	unknown	ENSG00000132275	mRNA interactome	mRNA interactome	mRNA interactome	RRP8	23378	O43159	linked	unknown					core	1188	O43159	H.sapiens
ENSG00000151247	EIF4E	1977	P06730	mRNA interactome	4.01714	0.000853669	6.46084	0.000941589	linked	recognized	ENSG00000151247	no evidence	mRNA interactome	mRNA interactome	EIF4E	1977	P06730	linked	recognized					core	1356	P06730	H.sapiens
ENSG00000126749	EMG1	10436	Q92979	mRNA interactome	4.01339	0.000294185	4.86658	0.000478345	unknown	unknown	ENSG00000126749	mRNA interactome	mRNA interactome	mRNA interactome	EMG1	10436	Q92979	unknown	unknown	yes				core	836	Q92979	H.sapiens
ENSG00000156976	EIF4A2	1974	Q14240	mRNA interactome	4.0068	0.000294715	4.71253	0.00147948	linked	recognized	ENSG00000156976	mRNA interactome	mRNA interactome	mRNA interactome	EIF4A2	1974	Q14240	linked	recognized					core	221	Q14240	H.sapiens
ENSG00000182944	EWSR1	2130	Q01844	mRNA interactome	4.00564	0.000227817	4.07182	0.000676919	linked	recognized	ENSG00000182944	mRNA interactome	mRNA interactome	mRNA interactome	EWSR1	2130	Q01844	linked	recognized
ENSG00000142546	NOSIP	51070	Q9Y314	mRNA interactome	4.00304	0.00112435			unknown	unknown	ENSG00000142546	mRNA interactome	no evidence	mRNA interactome	NOSIP	51070	Q9Y314	unknown	unknown	yes
ENSG00000111530	CAND1	55832	Q86VP6	mRNA interactome	4.00284	0.00252299	2.44126	0.0147983	linked	unknown	ENSG00000111530	no evidence	no evidence	mRNA interactome	CAND1	55832	Q86VP6	linked	unknown
ENSG00000129245	FXR2	9513	P51116	mRNA interactome	3.99749	0.00112335	4.55617	0.000511411	linked	recognized	ENSG00000129245	mRNA interactome	mRNA interactome	mRNA interactome	FXR2	9513	P51116	linked	recognized
ENSG00000180228	PRKRA	8575	O75569	mRNA interactome	3.97578	0.000634346			linked	recognized	ENSG00000180228	no evidence	mRNA interactome	mRNA interactome	PRKRA	8575	O75569	linked	recognized
ENSG00000173145	NOC3L	64318	Q8WTT2	mRNA interactome	3.97378	0.00375407	2.57	0.0148731	unknown	recognized	ENSG00000173145	mRNA interactome	mRNA interactome	mRNA interactome	NOC3L	64318	Q8WTT2	unknown	recognized
ENSG00000122299	ZC3H7A	29066	Q8IWR0	mRNA interactome	3.97363	0.000279339	3.41591	0.00415913	unknown	recognized	ENSG00000122299	mRNA interactome	mRNA interactome	mRNA interactome	ZC3H7A	29066	Q8IWR0	unknown	recognized
ENSG00000103194	USP10	9100	Q14694	mRNA interactome	3.97032	0.000425319	3.95121	0.00102114	unknown	unknown	ENSG00000103194	mRNA interactome	mRNA interactome	mRNA interactome	USP10	9100	Q14694	unknown	unknown	yes	yes	3.1.2.15	hydrolase	core	1143	Q14694	H.sapiens
ENSG00000139746	RBM26	64062	Q5T8P6	mRNA interactome	3.96836	0.000285615	2.06757	0.0742565	linked	recognized	ENSG00000139746	mRNA interactome	mRNA interactome	mRNA interactome	RBM26	64062	Q5T8P6	linked	recognized
ENSG00000130119	GNL3L	54552	Q9NVN8	mRNA interactome	3.96385	0.00396523			linked	unknown	ENSG00000130119	mRNA interactome	no evidence	mRNA interactome	GNL3L	54552	Q9NVN8	linked	unknown					core	1027	Q9NVN8	H.sapiens
ENSG00000089737	DDX24	57062	Q9GZR7	mRNA interactome	3.95748	0.000528053	3.20135	0.00299126	linked	recognized	ENSG00000089737	mRNA interactome	mRNA interactome	mRNA interactome	DDX24	57062	Q9GZR7	linked	recognized
ENSG00000047849	MAP4	4134	P27816	mRNA interactome	3.95609	0.000394878	1.1412	0.0654222	unknown	unknown	ENSG00000047849	mRNA interactome	mRNA interactome	mRNA interactome	MAP4	4134	P27816	unknown	unknown	yes
ENSG00000148296	SURF6	6838	O75683	mRNA interactome	3.95059	0.0168213	5.39137	0.000937226	linked	unknown	ENSG00000148296	mRNA interactome	mRNA interactome	mRNA interactome	SURF6	6838	O75683	linked	unknown
ENSG00000241945	PWP2	5822	Q15269	mRNA interactome	3.94826	0.000293184	3.68293	0.00368548	unknown	unknown	ENSG00000241945	mRNA interactome	mRNA interactome	mRNA interactome	PWP2	5822	Q15269	unknown	unknown	yes
ENSG00000131013	PPIL4	85313	Q8WUA2	mRNA interactome	3.94304	0.000584849			linked	recognized	ENSG00000131013	mRNA interactome	mRNA interactome	mRNA interactome	PPIL4	85313	Q8WUA2	linked	recognized		yes	5.2.1.8.	isomerase
ENSG00000082153	BZW1	9689	Q7L1Q6	mRNA interactome	3.93021	0.000227817	2.57288	0.00256917	unknown	unknown	ENSG00000082153	mRNA interactome	mRNA interactome	mRNA interactome	BZW1	9689	Q7L1Q6	unknown	unknown	yes
ENSG00000121390	PSPC1	55269	Q8WXF1	mRNA interactome	3.92936	0.000690567	5.12249	0.000438589	linked	recognized	ENSG00000121390	mRNA interactome	mRNA interactome	mRNA interactome	PSPC1	55269	Q8WXF1	linked	recognized					core	1721	Q8WXF1	H.sapiens
ENSG00000103067	ESRP2	80004	Q9H6T0	mRNA interactome	3.92799	0.000227817	3.73897	0.000919557	linked	recognized	ENSG00000103067	mRNA interactome	mRNA interactome	mRNA interactome	ESRP2	80004	Q9H6T0	linked	recognized
ENSG00000134684	YARS	8565	P54577	mRNA interactome	3.91526	0.00116725			linked	recognized	ENSG00000134684	mRNA interactome	no evidence	mRNA interactome	YARS	8565	P54577	linked	recognized
ENSG00000114127	XRN1	54464	Q8IZH2	mRNA interactome	3.90839	0.00213587			linked	recognized	ENSG00000114127	mRNA interactome	mRNA interactome	mRNA interactome	XRN1	54464	Q8IZH2	linked	recognized
ENSG00000100722	ZC3H14	79882	Q6PJT7	mRNA interactome	3.90523	0.000768171	2.77062	0.00487633	linked	unknown	ENSG00000100722	mRNA interactome	mRNA interactome	mRNA interactome	ZC3H14	79882	Q6PJT7	linked	unknown
ENSG00000136271	DDX56	54606	Q9NY93	mRNA interactome	3.90446	0.000929261	4.17805	0.00191719	linked	recognized	ENSG00000136271	mRNA interactome	no evidence	mRNA interactome	DDX56	54606	Q9NY93	linked	recognized					core	308	Q9NY93	H.sapiens
ENSG00000087087	SRRT	51593	Q9BXP5	mRNA interactome	3.90429	0.000277941	3.99092	0.000891077	linked	unknown	ENSG00000087087	mRNA interactome	mRNA interactome	mRNA interactome	SRRT	51593	Q9BXP5	linked	unknown
ENSG00000198301	SDAD1	55153	Q9NVU7	mRNA interactome	3.90363	0.000615666	3.5077	0.00104195	linked	unknown	ENSG00000198301	no evidence	no evidence	mRNA interactome	SDAD1	55153	Q9NVU7	linked	unknown					core	354	Q9NVU7	H.sapiens
ENSG00000091527	CDV3	55573	Q9UKY7	mRNA interactome	3.9002	0.00153759			unknown	unknown	ENSG00000091527	no evidence	no evidence	mRNA interactome	CDV3	55573	Q9UKY7	unknown	unknown	yes
ENSG00000162775	RBM15	64783	Q96T37	mRNA interactome	3.89777	0.000236066	2.83197	0.00898425	linked	recognized	ENSG00000162775	mRNA interactome	mRNA interactome	mRNA interactome	RBM15	64783	Q96T37	linked	recognized
ENSG00000138430	OLA1	29789	Q9NTK5	mRNA interactome	3.89723	0.000615666			unknown	unknown	ENSG00000138430	no evidence	no evidence	mRNA interactome	OLA1	29789	Q9NTK5	unknown	unknown	yes	yes	3.6.4.7	hydrolase	core	353	Q9NTK5	H.sapiens
ENSG00000174720	LARP7	51574	Q4G0J3	mRNA interactome	3.89265	0.000593973	3.00541	0.0121507	linked	recognized	ENSG00000174720	mRNA interactome	mRNA interactome	mRNA interactome	LARP7	51574	Q4G0J3	linked	recognized
ENSG00000055044	NOP58	51602	Q9Y2X3	mRNA interactome	3.89092	0.000264742	2.52298	0.0122259	linked	recognized	ENSG00000055044	mRNA interactome	mRNA interactome	mRNA interactome	NOP58	51602	Q9Y2X3	linked	recognized					core	280	Q9Y2X3	H.sapiens
ENSG00000166197	NOLC1	9221	Q14978	mRNA interactome	3.88048	0.00618431	2.51647	0.0225722	linked	recognized	ENSG00000166197	mRNA interactome	mRNA interactome	mRNA interactome	NOLC1	9221	Q14978	linked	recognized
ENSG00000100345	MYH9	4627	P35579	mRNA interactome	3.87543	0.00117324	2.78731	0.00830241	linked	recognized	ENSG00000100345	no evidence	mRNA interactome	mRNA interactome	MYH9	4627	P35579	linked	recognized
ENSG00000105127	AKAP8	10270	O43823	mRNA interactome	3.87098	0.000309521	4.21011	0.000733982	unknown	unknown	ENSG00000105127	mRNA interactome	mRNA interactome	mRNA interactome	AKAP8	10270	O43823	unknown	unknown	yes
ENSG00000119314	PTBP3	9991	O95758	mRNA interactome	3.86271	0.000236066	4.18165	0.000658722	linked	recognized	ENSG00000119314	mRNA interactome	mRNA interactome	mRNA interactome	PTBP3	9991	O95758	linked	recognized
ENSG00000163214	DHX57	90957	Q6P158	mRNA interactome	3.85515	0.00323322	3.62017	0.00333125	unknown	recognized	ENSG00000163214	mRNA interactome	mRNA interactome	mRNA interactome	DHX57	90957	Q6P158	unknown	recognized					core	334	Q6P158	H.sapiens
ENSG00000125351	UPF3B	65109	Q9BZI7	mRNA interactome	3.8533	0.00178334	4.38269	0.00396734	linked	recognized	ENSG00000125351	mRNA interactome	mRNA interactome	mRNA interactome	UPF3B	65109	Q9BZI7	linked	recognized
ENSG00000088930	XRN2	22803	Q9H0D6	mRNA interactome	3.84826	0.00160496	3.33997	0.00479669	linked	recognized	ENSG00000088930	mRNA interactome	mRNA interactome	mRNA interactome	XRN2	22803	Q9H0D6	linked	recognized
ENSG00000162664	ZNF326	284695	Q5BKZ1	mRNA interactome	3.84513	0.00165977	4.58091	0.0018432	linked	unknown	ENSG00000162664	mRNA interactome	mRNA interactome	mRNA interactome	ZNF326	284695	Q5BKZ1	linked	unknown
ENSG00000160633	SAFB	6294	Q15424	mRNA interactome	3.83442	0.000406935	4.72723	0.000511411	linked	recognized	ENSG00000160633	mRNA interactome	mRNA interactome	mRNA interactome	SAFB	6294	Q15424	linked	recognized
ENSG00000007080	CCDC124	115098	Q96CT7	mRNA interactome	3.83307	0.000273496			unknown	unknown	ENSG00000007080	mRNA interactome	no evidence	mRNA interactome	CCDC124	115098	Q96CT7	unknown	unknown	yes
ENSG00000206557	TRIM71	131405	Q2Q1W2	mRNA interactome	3.82567	0.000240159	2.79344	0.00412174	linked	unknown	ENSG00000206557	no evidence	no evidence	mRNA interactome	TRIM71	131405	Q2Q1W2	linked	unknown
ENSG00000132603	NIP7	51388	Q9Y221	mRNA interactome	3.82167	0.000424365	1.95641	0.0245026	linked	recognized	ENSG00000132603	mRNA interactome	mRNA interactome	mRNA interactome	NIP7	51388	Q9Y221	linked	recognized					core	878	Q9Y221	H.sapiens
ENSG00000087365	SF3B2	10992	Q13435	mRNA interactome	3.81497	0.000716646	3.46359	0.00132346	linked	recognized	ENSG00000087365	mRNA interactome	mRNA interactome	mRNA interactome	SF3B2	10992	Q13435	linked	recognized
ENSG00000076067	RBMS2	5939	Q15434	mRNA interactome	3.81106	0.000351973	3.34861	0.00143543	linked	recognized	ENSG00000076067	mRNA interactome	mRNA interactome	mRNA interactome	RBMS2	5939	Q15434	linked	recognized
ENSG00000254726	MEX3A	92312	A1L020	mRNA interactome	3.80822	0.000317714	4.00092	0.000937226	linked	recognized	ENSG00000254726	no evidence	mRNA interactome	mRNA interactome	MEX3A	92312	A1L020	linked	recognized
ENSG00000135870	RC3H1	149041	Q5TC82	mRNA interactome	3.80301	0.000279339	3.91285	0.000629275	linked	unknown	ENSG00000135870	mRNA interactome	mRNA interactome	mRNA interactome	RC3H1	149041	Q5TC82	linked	unknown
ENSG00000100320	RBFOX2	23543	O43251	mRNA interactome	3.8024	0.000371749	3.84285	0.00300821	linked	recognized	ENSG00000100320	mRNA interactome	mRNA interactome	mRNA interactome	RBFOX2	23543	O43251	linked	recognized
ENSG00000161847	RAVER1	125950	Q8IY67	mRNA interactome	3.80061	0.000279339	4.25639	0.000552525	unknown	recognized	ENSG00000161847	mRNA interactome	mRNA interactome	mRNA interactome	RAVER1	125950	Q8IY67	unknown	recognized
ENSG00000125445	MRPS7	51081	Q9Y2R9	mRNA interactome	3.79643	0.000264742	3.20114	0.00508208	linked	unknown	ENSG00000125445	mRNA interactome	mRNA interactome	mRNA interactome	MRPS7	51081	Q9Y2R9	linked	unknown
ENSG00000135097	MSI1	4440	O43347	mRNA interactome	3.78369	0.000317235	3.37931	0.000938787	linked	recognized	ENSG00000135097	no evidence	mRNA interactome	mRNA interactome	MSI1	4440	O43347	linked	recognized
ENSG00000173914	RBM4B	83759	Q9BQ04	mRNA interactome	3.783	0.000279339	3.19465	0.00293383	linked	recognized	ENSG00000173914	mRNA interactome	mRNA interactome	mRNA interactome	RBM4B	83759	Q9BQ04	linked	recognized
ENSG00000092199	HNRNPC	3183	P07910	mRNA interactome	3.77718	0.00302436	2.74698	0.00825056	linked	recognized	ENSG00000092199	mRNA interactome	mRNA interactome	mRNA interactome	HNRNPC	3183	P07910	linked	recognized
ENSG00000122068	FYTTD1	84248	Q96QD9	mRNA interactome	3.77627	0.00131505	3.70312	0.00307625	linked	unknown	ENSG00000122068	no evidence	mRNA interactome	mRNA interactome	FYTTD1	84248	Q96QD9	linked	unknown
ENSG00000105193	RPS16	6217	P62249	mRNA interactome	3.77554	0.00203806	3.85902	0.00121791	linked	unknown	ENSG00000105193	no evidence	mRNA interactome	mRNA interactome	RPS16	6217	P62249	linked	unknown
ENSG00000122729	ACO1	48	P21399	mRNA interactome	3.77511	0.00189383			linked	unknown	ENSG00000122729	no evidence	no evidence	mRNA interactome	ACO1	48	P21399	linked	unknown		yes	4.2.1.3	lyase
ENSG00000110367	DDX6	1656	P26196	mRNA interactome	3.77386	0.000425319	3.23339	0.0036266	linked	recognized	ENSG00000110367	mRNA interactome	mRNA interactome	mRNA interactome	DDX6	1656	P26196	linked	recognized					core	173	P26196	H.sapiens
ENSG00000182872	RBM10	8241	P98175	mRNA interactome	3.77299	0.000263275	3.45867	0.000914582	linked	recognized	ENSG00000182872	mRNA interactome	mRNA interactome	mRNA interactome	RBM10	8241	P98175	linked	recognized
ENSG00000105939	ZC3HAV1	56829	Q7Z2W4	mRNA interactome	3.76724	0.000279339	3.41163	0.00115635	linked	unknown	ENSG00000105939	mRNA interactome	mRNA interactome	mRNA interactome	ZC3HAV1	56829	Q7Z2W4	linked	unknown
ENSG00000106803	SEC61B	10952	P60468	mRNA interactome	3.76135	0.00131203			linked	unknown	ENSG00000106803	mRNA interactome	no evidence	mRNA interactome	SEC61B	10952	P60468	linked	unknown
ENSG00000214753	HNRNPUL2	221092	Q1KMD3	mRNA interactome	3.75901	0.000646115	4.0759	0.00260016	unknown	recognized	ENSG00000214753	mRNA interactome	mRNA interactome	mRNA interactome	HNRNPUL2	221092	Q1KMD3	unknown	recognized
ENSG00000111605	CPSF6	11052	Q16630	mRNA interactome	3.7538	0.000537484	4.03692	0.00143954	linked	recognized	ENSG00000111605	mRNA interactome	mRNA interactome	mRNA interactome	CPSF6	11052	Q16630	linked	recognized
ENSG00000160710	ADAR	103	P55265	mRNA interactome	3.74978	0.000387512	4.14003	0.00066077	linked	recognized	ENSG00000160710	mRNA interactome	mRNA interactome	mRNA interactome	ADAR	103	P55265	linked	recognized
ENSG00000244462	RBM12	10137	Q9NTZ6	mRNA interactome	3.74519	0.000446658	3.97994	0.000891077	linked	recognized	ENSG00000244462	mRNA interactome	mRNA interactome	mRNA interactome	RBM12	10137	Q9NTZ6	linked	recognized
ENSG00000107164	FUBP3	8939	Q96I24	mRNA interactome	3.73443	0.00716344			linked	recognized	ENSG00000107164	mRNA interactome	mRNA interactome	mRNA interactome	FUBP3	8939	Q96I24	linked	recognized
ENSG00000178952	TUFM	7284	P49411	mRNA interactome	3.73178	0.00726644	3.38973	0.00695607	linked	recognized	ENSG00000178952	mRNA interactome	no evidence	mRNA interactome	TUFM	7284	P49411	linked	recognized
ENSG00000106028	SSBP1	6742	Q04837	mRNA interactome	3.72915	0.000316758	3.26432	0.00183043	unknown	unknown	ENSG00000106028	mRNA interactome	mRNA interactome	mRNA interactome	SSBP1	6742	Q04837	unknown	unknown	yes
ENSG00000204628	GNB2L1	10399	P63244	mRNA interactome	3.72199	0.000382467	2.95002	0.00250484	linked	unknown	ENSG00000204628	mRNA interactome	mRNA interactome	mRNA interactome	GNB2L1	10399	P63244	linked	unknown					core	454	P63244	H.sapiens
ENSG00000056097	ZFR	51663	Q96KR1	mRNA interactome	3.72163	0.000383905	4.21033	0.000511411	linked	recognized	ENSG00000056097	mRNA interactome	mRNA interactome	mRNA interactome	ZFR	51663	Q96KR1	linked	recognized
ENSG00000198917	C9orf114	51490	Q5T280	mRNA interactome	3.71941	0.000462139	3.53707	0.00155903	unknown	recognized	ENSG00000198917	mRNA interactome	mRNA interactome	mRNA interactome	C9orf114	51490	Q5T280	unknown	recognized
ENSG00000104408	EIF3E	3646	P60228	mRNA interactome	3.71631	0.000424365	3.33338	0.00504541	linked	unknown	ENSG00000104408	no evidence	mRNA interactome	mRNA interactome	EIF3E	3646	P60228	linked	unknown
ENSG00000183808	RBM12B	389677	Q8IXT5	mRNA interactome	3.71409	0.00213541	3.52987	0.00351109	linked	recognized	ENSG00000183808	mRNA interactome	mRNA interactome	mRNA interactome	RBM12B	389677	Q8IXT5	linked	recognized
ENSG00000065183	WDR3	10885	Q9UNX4	mRNA interactome	3.70799	0.000432053	3.52333	0.000941589	unknown	unknown	ENSG00000065183	mRNA interactome	no evidence	mRNA interactome	WDR3	10885	Q9UNX4	unknown	unknown	yes
ENSG00000126777	KTN1	3895	Q86UP2	mRNA interactome	3.70415	0.000279636	3.17222	0.0125465	unknown	unknown	ENSG00000126777	mRNA interactome	no evidence	mRNA interactome	KTN1	3895	Q86UP2	unknown	unknown	yes
ENSG00000115368	WDR75	84128	Q8IWA0	mRNA interactome	3.69676	0.000635787	2.00867	0.102808	unknown	unknown	ENSG00000115368	mRNA interactome	mRNA interactome	mRNA interactome	WDR75	84128	Q8IWA0	unknown	unknown	yes
ENSG00000088205	DDX18	8886	Q9NVP1	mRNA interactome	3.69477	0.000629838	3.53536	0.00246878	linked	recognized	ENSG00000088205	mRNA interactome	mRNA interactome	mRNA interactome	DDX18	8886	Q9NVP1	linked	recognized					core	138	Q9NVP1	H.sapiens
ENSG00000152778	IFIT5	24138	Q13325	mRNA interactome	3.69323	0.00447812			linked	unknown	ENSG00000152778	no evidence	mRNA interactome	mRNA interactome	IFIT5	24138	Q13325	linked	unknown
ENSG00000001497	LAS1L	81887	Q9Y4W2	mRNA interactome	3.69302	0.00139833	3.49858	0.00142596	linked	unknown	ENSG00000001497	mRNA interactome	mRNA interactome	mRNA interactome	LAS1L	81887	Q9Y4W2	linked	unknown
ENSG00000121774	KHDRBS1	10657	Q07666	mRNA interactome	3.69175	0.000529873	4.68043	0.00209128	linked	recognized	ENSG00000121774	mRNA interactome	mRNA interactome	mRNA interactome	KHDRBS1	10657	Q07666	linked	recognized
ENSG00000125977	EIF2S2	8894	P20042	mRNA interactome	3.68937	0.00403291	2.71875	0.0120207	linked	unknown	ENSG00000125977	mRNA interactome	mRNA interactome	mRNA interactome	EIF2S2	8894	P20042	linked	unknown					core	972	P20042	H.sapiens
ENSG00000101367	MAPRE1	22919	Q15691	mRNA interactome	3.68352	0.000840527			unknown	unknown	ENSG00000101367	no evidence	mRNA interactome	mRNA interactome	MAPRE1	22919	Q15691	unknown	unknown	yes
ENSG00000063244	U2AF2	11338	P26368	mRNA interactome	3.68088	0.000383905	3.72516	0.000759376	linked	recognized	ENSG00000063244	mRNA interactome	mRNA interactome	mRNA interactome	U2AF2	11338	P26368	linked	recognized
ENSG00000172172	MRPL13	28998	Q9BYD1	mRNA interactome	3.67948	0.00139833			linked	unknown	ENSG00000172172	mRNA interactome	mRNA interactome	mRNA interactome	MRPL13	28998	Q9BYD1	linked	unknown
ENSG00000058262	SEC61A1	29927	P61619	mRNA interactome	3.67891	0.00139974			linked	unknown	ENSG00000058262	no evidence	no evidence	mRNA interactome	SEC61A1	29927	P61619	linked	unknown
ENSG00000033030	ZCCHC8	55596	Q6NZY4	mRNA interactome	3.66042	0.00183441			linked	unknown	ENSG00000033030	mRNA interactome	no evidence	mRNA interactome	ZCCHC8	55596	Q6NZY4	linked	unknown
ENSG00000168496	FEN1	2237	P39748	mRNA interactome	3.65938	0.00028615	2.59775	0.00999765	linked	unknown	ENSG00000168496	no evidence	no evidence	mRNA interactome	FEN1	2237	P39748	linked	unknown
ENSG00000160208	RRP1B	23076	Q14684	mRNA interactome	3.65809	0.00311265	4.05695	0.00148778	linked	recognized	ENSG00000160208	mRNA interactome	mRNA interactome	mRNA interactome	RRP1B	23076	Q14684	linked	recognized
ENSG00000149658	YTHDF1	54915	Q9BYJ9	mRNA interactome	3.65579	0.000616832	4.48722	0.00089216	unknown	recognized	ENSG00000149658	mRNA interactome	mRNA interactome	mRNA interactome	YTHDF1	54915	Q9BYJ9	unknown	recognized
ENSG00000172239	PAIP1	10605	Q9H074	mRNA interactome	3.65328	0.000529873			linked	recognized	ENSG00000172239	no evidence	no evidence	mRNA interactome	PAIP1	10605	Q9H074	linked	recognized
ENSG00000143889	HNRNPLL	92906	Q8WVV9	mRNA interactome	3.65183	0.000279339	1.79922	0.291817	linked	recognized	ENSG00000143889	mRNA interactome	mRNA interactome	mRNA interactome	HNRNPLL	92906	Q8WVV9	linked	recognized
ENSG00000130254	SAFB2	9667	Q14151	mRNA interactome	3.65069	0.00173561	4.7705	0.000535461	linked	recognized	ENSG00000130254	mRNA interactome	mRNA interactome	mRNA interactome	SAFB2	9667	Q14151	linked	recognized
ENSG00000177192	PUS1	80324	Q9Y606	mRNA interactome	3.64482	0.0015994	3.6578	0.00396734	linked	recognized	ENSG00000177192	mRNA interactome	mRNA interactome	mRNA interactome	PUS1	80324	Q9Y606	linked	recognized					core	777	Q9Y606	H.sapiens
ENSG00000108349	CASC3	22794	O15234	mRNA interactome	3.64149	0.000425824	4.34915	0.0014111	linked	recognized	ENSG00000108349	mRNA interactome	mRNA interactome	mRNA interactome	CASC3	22794	O15234	linked	recognized
ENSG00000130956	HABP4	22927	Q5JVS0	mRNA interactome	3.61425	0.00159015	2.88041	0.0148731	unknown	recognized	ENSG00000130956	no evidence	no evidence	mRNA interactome	HABP4	22927	Q5JVS0	unknown	recognized
ENSG00000023734	STRAP	11171	Q9Y3F4	mRNA interactome	3.61313	0.000817786	3.6782	0.00314845	linked	unknown	ENSG00000023734	mRNA interactome	mRNA interactome	mRNA interactome	STRAP	11171	Q9Y3F4	linked	unknown
ENSG00000122870	BICC1	80114	Q9H694	mRNA interactome	3.61178	0.00201868			linked	recognized	ENSG00000122870	mRNA interactome	no evidence	mRNA interactome	BICC1	80114	Q9H694	linked	recognized
ENSG00000135829	DHX9	1660	Q08211	mRNA interactome	3.61139	0.000930749	4.49696	0.000938787	linked	recognized	ENSG00000135829	mRNA interactome	mRNA interactome	mRNA interactome	DHX9	1660	Q08211	linked	recognized
ENSG00000117569	PTBP2	58155	Q9UKA9	mRNA interactome	3.60419	0.000285615	3.9774	0.000598413	linked	recognized	ENSG00000117569	mRNA interactome	mRNA interactome	mRNA interactome	PTBP2	58155	Q9UKA9	linked	recognized
ENSG00000107937	GTPBP4	23560	Q9BZE4	mRNA interactome	3.59776	0.00161738	3.42819	0.00299021	linked	unknown	ENSG00000107937	mRNA interactome	mRNA interactome	mRNA interactome	GTPBP4	23560	Q9BZE4	linked	unknown					core	188	Q9BZE4	H.sapiens
ENSG00000003756	RBM5	10181	P52756	mRNA interactome	3.59761	0.00153466			linked	recognized	ENSG00000003756	no evidence	mRNA interactome	mRNA interactome	RBM5	10181	P52756	linked	recognized
ENSG00000087302	C14orf166	51637	Q9Y224	mRNA interactome	3.59053	0.00185776	3.00779	0.00748321	linked	unknown	ENSG00000087302	mRNA interactome	no evidence	mRNA interactome	C14orf166	51637	Q9Y224	linked	unknown
ENSG00000167526	RPL13	6137	P26373	mRNA interactome	3.58548	0.0046199	2.49752	0.0109525	linked	unknown	ENSG00000167526	mRNA interactome	no evidence	mRNA interactome	RPL13	6137	P26373	linked	unknown					core	1070	P26373	H.sapiens
ENSG00000037474	NSUN2	54888	Q08J23	mRNA interactome	3.58497	0.000339819	3.4186	0.00290422	linked	recognized	ENSG00000037474	mRNA interactome	mRNA interactome	mRNA interactome	NSUN2	54888	Q08J23	linked	recognized					core	309	Q08J23	H.sapiens
ENSG00000110321	EIF4G2	1982	P78344	mRNA interactome	3.58124	0.000314386	3.65546	0.000846643	linked	recognized	ENSG00000110321	mRNA interactome	mRNA interactome	mRNA interactome	EIF4G2	1982	P78344	linked	recognized
ENSG00000091127	PUS7	54517	Q96PZ0	mRNA interactome	3.57492	0.00216433	3.49335	0.00390046	linked	recognized	ENSG00000091127	mRNA interactome	mRNA interactome	mRNA interactome	PUS7	54517	Q96PZ0	linked	recognized					core	446	Q96PZ0	H.sapiens
ENSG00000047315	POLR2B	5431	P30876	mRNA interactome	3.5642	0.00443616	4.16234	0.00444467	linked	recognized	ENSG00000047315	mRNA interactome	mRNA interactome	mRNA interactome	POLR2B	5431	P30876	linked	recognized					core	12	P30876	H.sapiens
ENSG00000096746	HNRNPH3	3189	P31942	mRNA interactome	3.56389	0.000418206	3.85854	0.000744181	linked	recognized	ENSG00000096746	mRNA interactome	mRNA interactome	mRNA interactome	HNRNPH3	3189	P31942	linked	recognized
ENSG00000133226	SRRM1	10250	Q8IYB3	mRNA interactome	3.55978	0.000366122	3.18587	0.00339526	linked	recognized	ENSG00000133226	no evidence	mRNA interactome	mRNA interactome	SRRM1	10250	Q8IYB3	linked	recognized
ENSG00000083312	TNPO1	3842	Q92973	mRNA interactome	3.55812	0.000400805			linked	unknown	ENSG00000083312	mRNA interactome	mRNA interactome	mRNA interactome	TNPO1	3842	Q92973	linked	unknown					core	276	Q92973	H.sapiens
ENSG00000123064	DDX54	79039	Q8TDD1	candidate RNA binder	3.5567	0.0152968	2.40629	0.0193151	linked	recognized	ENSG00000123064	mRNA interactome	mRNA interactome	candidate RNA binder	DDX54	79039	Q8TDD1	linked	recognized					core	249	Q8TDD1	H.sapiens
ENSG00000110700	RPS13	6207	P62277	mRNA interactome	3.54729	0.00393625	2.91587	0.0121803	linked	unknown	ENSG00000110700	no evidence	mRNA interactome	mRNA interactome	RPS13	6207	P62277	linked	unknown					core	761	P62277	H.sapiens
ENSG00000064607	SUGP2	10147	Q8IX01	mRNA interactome	3.54636	0.000709465	4.15064	0.00221943	linked	recognized	ENSG00000064607	mRNA interactome	mRNA interactome	mRNA interactome	SUGP2	10147	Q8IX01	linked	recognized
ENSG00000090905	TNRC6A	27327	Q8NDV7	mRNA interactome	3.54302	0.000603308			linked	unknown	ENSG00000090905	no evidence	mRNA interactome	mRNA interactome	TNRC6A	27327	Q8NDV7	linked	unknown
ENSG00000120800	UTP20	27340	O75691	mRNA interactome	3.54155	0.00229027	4.15467	0.00150882	linked	recognized	ENSG00000120800	mRNA interactome	mRNA interactome	mRNA interactome	UTP20	27340	O75691	linked	recognized					core	176	O75691	H.sapiens
ENSG00000123136	DDX39A	10212	O00148	mRNA interactome	3.54	0.00158562	3.16391	0.00520913	linked	recognized	ENSG00000123136	mRNA interactome	mRNA interactome	mRNA interactome	DDX39A	10212	O00148	linked	recognized					core	185	O00148	H.sapiens
ENSG00000170860	LSM3	27258	P62310	mRNA interactome	3.53816	0.00183441	2.76891	0.0110154	linked	recognized	ENSG00000170860	mRNA interactome	mRNA interactome	mRNA interactome	LSM3	27258	P62310	linked	recognized					core	1811	P62310	H.sapiens
ENSG00000105321	CCDC9	26093	Q9Y3X0	mRNA interactome	3.5353	0.000532473	3.62348	0.00102114	unknown	unknown	ENSG00000105321	mRNA interactome	mRNA interactome	mRNA interactome	CCDC9	26093	Q9Y3X0	unknown	unknown	yes
ENSG00000124571	XPO5	57510	Q9HAV4	mRNA interactome	3.52544	0.00154045	2.87807	0.00211389	linked	unknown	ENSG00000124571	mRNA interactome	mRNA interactome	mRNA interactome	XPO5	57510	Q9HAV4	linked	unknown
ENSG00000115268	RPS15	6209	P62841	mRNA interactome	3.52213	0.000940396			linked	unknown	ENSG00000115268	mRNA interactome	mRNA interactome	mRNA interactome	RPS15	6209	P62841	linked	unknown					core	1100	P62841	H.sapiens
ENSG00000156735	BAG4	9530	O95429	mRNA interactome	3.52045	0.000658285	4.25913	0.00347441	linked	unknown	ENSG00000156735	no evidence	mRNA interactome	mRNA interactome	BAG4	9530	O95429	linked	unknown
ENSG00000165733	BMS1	9790	Q14692	mRNA interactome	3.51198	0.00165389	2.78975	0.0123209	linked	unknown	ENSG00000165733	mRNA interactome	mRNA interactome	mRNA interactome	BMS1	9790	Q14692	linked	unknown					core	63	Q14692	H.sapiens
ENSG00000006744	ELAC2	60528	Q9BQ52	mRNA interactome	3.50489	0.000532473	3.23101	0.00863775	linked	unknown	ENSG00000006744	mRNA interactome	mRNA interactome	mRNA interactome	ELAC2	60528	Q9BQ52	linked	unknown
ENSG00000100220	RTCB	51493	Q9Y3I0	mRNA interactome	3.49462	0.000383905	3.99435	0.00382479	linked	recognized	ENSG00000100220	mRNA interactome	mRNA interactome	mRNA interactome	RTCB	51493	Q9Y3I0	linked	recognized
ENSG00000204842	ATXN2	6311	Q99700	mRNA interactome	3.49414	0.000477139	3.3754	0.00120584	linked	unknown	ENSG00000204842	mRNA interactome	mRNA interactome	mRNA interactome	ATXN2	6311	Q99700	linked	unknown
ENSG00000090097	PCBP4	57060	P57723	mRNA interactome	3.49366	0.00216433	4.01631	0.000891077	linked	recognized	ENSG00000090097	mRNA interactome	no evidence	mRNA interactome	PCBP4	57060	P57723	linked	recognized					core	1463	P57723	H.sapiens
ENSG00000112578	BYSL	705	Q13895	mRNA interactome	3.48963	0.000341935	2.22786	0.0252015	linked	recognized	ENSG00000112578	mRNA interactome	no evidence	mRNA interactome	BYSL	705	Q13895	linked	recognized					core	593	Q13895	H.sapiens
ENSG00000129351	ILF3	3609	Q12906	mRNA interactome	3.47803	0.00139833	4.42906	0.000716392	linked	recognized	ENSG00000129351	mRNA interactome	mRNA interactome	mRNA interactome	ILF3	3609	Q12906	linked	recognized
ENSG00000179837	RBM15B	29890	Q8NDT2	mRNA interactome	3.47619	0.000578112	2.41177	0.0120543	linked	recognized	ENSG00000179837	mRNA interactome	mRNA interactome	mRNA interactome	RBM15B	29890	Q8NDT2	linked	recognized
ENSG00000158769	F11R	50848	Q9Y624	mRNA interactome	3.47456	0.00139833	1.99151	0.050982	unknown	unknown	ENSG00000158769	no evidence	no evidence	mRNA interactome	F11R	50848	Q9Y624	unknown	unknown	yes
ENSG00000053372	MRTO4	51154	Q9UKD2	mRNA interactome	3.46706	0.00258423	3.67345	0.00142254	linked	unknown	ENSG00000053372	mRNA interactome	mRNA interactome	mRNA interactome	MRTO4	51154	Q9UKD2	linked	unknown					core	1138	Q9UKD2	H.sapiens
ENSG00000072506	HSD17B10	3028	Q99714	mRNA interactome	3.46337	0.00445911	2.78395	0.00789366	linked	unknown	ENSG00000072506	no evidence	mRNA interactome	mRNA interactome	HSD17B10	3028	Q99714	linked	unknown		yes	1.1.1.35	oxidoreductase
ENSG00000182934	SRPR	6734	P08240	mRNA interactome	3.45653	0.00561765			linked	recognized	ENSG00000182934	mRNA interactome	no evidence	mRNA interactome	SRPR	6734	P08240	linked	recognized
ENSG00000099942	CRKL	1399	P46109	mRNA interactome	3.45236	0.00116725			unknown	unknown	ENSG00000099942	mRNA interactome	no evidence	mRNA interactome	CRKL	1399	P46109	unknown	unknown	yes
ENSG00000107223	EDF1	8721	O60869	mRNA interactome	3.45233	0.000690567	2.17116	0.00758518	unknown	unknown	ENSG00000107223	mRNA interactome	mRNA interactome	mRNA interactome	EDF1	8721	O60869	unknown	unknown	yes				core	1410	O60869	H.sapiens
ENSG00000136261	BZW2	28969	Q9Y6E2	mRNA interactome	3.452	0.00179507	3.71371	0.000919557	unknown	unknown	ENSG00000136261	no evidence	no evidence	mRNA interactome	BZW2	28969	Q9Y6E2	unknown	unknown	yes
ENSG00000138709	LARP1B	55132	Q659C4	mRNA interactome	3.45096	0.000810882			linked	recognized	ENSG00000138709	no evidence	mRNA interactome	mRNA interactome	LARP1B	55132	Q659C4	linked	recognized
ENSG00000166441	RPL27A	6157	P46776	mRNA interactome	3.45033	0.00403291	4.47702	0.000824736	linked	unknown	ENSG00000166441	no evidence	mRNA interactome	mRNA interactome	RPL27A	6157	P46776	linked	unknown					core	988	P46776	H.sapiens
ENSG00000196262	PPIA	5478	P62937	mRNA interactome	3.44944	0.000532473	2.20603	0.0148772	linked	unknown	ENSG00000196262	mRNA interactome	mRNA interactome	mRNA interactome	PPIA	5478	P62937	linked	unknown		yes	5.2.1.8	isomerase	core	784	P62937	H.sapiens
ENSG00000181991	MRPS11	64963	P82912	mRNA interactome	3.44554	0.00173571	3.24049	0.00555481	linked	recognized	ENSG00000181991	mRNA interactome	mRNA interactome	mRNA interactome	MRPS11	64963	P82912	linked	recognized
ENSG00000108270	AATF	26574	Q9NY61	mRNA interactome	3.42933	0.000440066	4.2845	0.00111959	linked	unknown	ENSG00000108270	mRNA interactome	mRNA interactome	mRNA interactome	AATF	26574	Q9NY61	linked	unknown					core	1511	Q9NY61	H.sapiens
ENSG00000182154	MRPL41	64975	Q8IXM3	mRNA interactome	3.42655	0.00214303			linked	unknown	ENSG00000182154	mRNA interactome	mRNA interactome	mRNA interactome	MRPL41	64975	Q8IXM3	linked	unknown
ENSG00000085733	CTTN	2017	Q14247	mRNA interactome	3.41051	0.00139601			unknown	unknown	ENSG00000085733	no evidence	no evidence	mRNA interactome	CTTN	2017	Q14247	unknown	unknown	yes
ENSG00000130935	NOL11	25926	Q9H8H0	mRNA interactome	3.40347	0.00200126			linked	unknown	ENSG00000130935	mRNA interactome	mRNA interactome	mRNA interactome	NOL11	25926	Q9H8H0	linked	unknown
ENSG00000107833	NPM3	10360	O75607	mRNA interactome	3.40319	0.000414019	2.93709	0.00882954	linked	unknown	ENSG00000107833	mRNA interactome	mRNA interactome	mRNA interactome	NPM3	10360	O75607	linked	unknown
ENSG00000113649	TCERG1	10915	O14776	mRNA interactome	3.40126	0.00154045			linked	recognized	ENSG00000113649	mRNA interactome	mRNA interactome	mRNA interactome	TCERG1	10915	O14776	linked	recognized
ENSG00000064666	CNN2	1265	Q99439	mRNA interactome	3.38953	0.000425824			unknown	unknown	ENSG00000064666	no evidence	no evidence	mRNA interactome	CNN2	1265	Q99439	unknown	unknown	yes
ENSG00000115524	SF3B1	23451	O75533	mRNA interactome	3.38952	0.000522235	4.07043	0.000731971	linked	recognized	ENSG00000115524	mRNA interactome	mRNA interactome	mRNA interactome	SF3B1	23451	O75533	linked	recognized					core	46	O75533	H.sapiens
ENSG00000130723	PRRC2B	84726	Q5JSZ5	mRNA interactome	3.38436	0.000690567	2.94925	0.00222788	unknown	unknown	ENSG00000130723	mRNA interactome	mRNA interactome	mRNA interactome	PRRC2B	84726	Q5JSZ5	unknown	unknown	yes
ENSG00000115816	CEBPZ	10153	Q03701	mRNA interactome	3.38251	0.00118146	4.30999	0.00089611	linked	unknown	ENSG00000115816	mRNA interactome	mRNA interactome	mRNA interactome	CEBPZ	10153	Q03701	linked	unknown					core	404	Q03701	H.sapiens
ENSG00000163319	MRPS18C	51023	Q9Y3D5	mRNA interactome	3.37992	0.00196863	2.5922	0.0221353	linked	unknown	ENSG00000163319	no evidence	no evidence	mRNA interactome	MRPS18C	51023	Q9Y3D5	linked	unknown
ENSG00000015479	MATR3	9782	P43243	mRNA interactome	3.37918	0.00258423	3.82158	0.0033278	linked	recognized	ENSG00000015479	mRNA interactome	mRNA interactome	mRNA interactome	MATR3	9782	P43243	linked	recognized
ENSG00000080824	HSP90AA1	3320	P07900	mRNA interactome	3.37743	0.000529873	2.36063	0.00899266	linked	unknown	ENSG00000080824	mRNA interactome	mRNA interactome	mRNA interactome	HSP90AA1	3320	P07900	linked	unknown					core	48	P07900	H.sapiens
ENSG00000253729	PRKDC	5591	P78527	mRNA interactome	3.37494	0.000432053	3.73548	0.000922819	linked	unknown	ENSG00000253729	mRNA interactome	mRNA interactome	mRNA interactome	PRKDC	5591	P78527	linked	unknown		yes	2.7.11.1	transferase
ENSG00000108179	PPIF	10105	P30405	mRNA interactome	3.37274	0.00245766	2.38888	0.0320063	unknown	unknown	ENSG00000108179	no evidence	no evidence	mRNA interactome	PPIF	10105	P30405	unknown	unknown	yes	yes	5.2.1.8	isomerase	core	784	P30405	H.sapiens
ENSG00000084072	PPIE	10450	Q9UNP9	mRNA interactome	3.37174	0.00189415			linked	recognized	ENSG00000084072	mRNA interactome	no evidence	mRNA interactome	PPIE	10450	Q9UNP9	linked	recognized		yes	5.2.1.8	isomerase	core	784	Q9UNP9	H.sapiens
ENSG00000239264	TXNDC5	81567	Q8NBS9	mRNA interactome	3.3696	0.00279108			unknown	unknown	ENSG00000239264	no evidence	no evidence	mRNA interactome	TXNDC5	81567	Q8NBS9	unknown	unknown	yes	yes	1.8.1.9	oxidoreductase
ENSG00000006047	YBX2	51087	Q9Y2T7	mRNA interactome	3.36905	0.00043849			linked	unknown	ENSG00000006047	no evidence	no evidence	mRNA interactome	YBX2	51087	Q9Y2T7	linked	unknown
ENSG00000075292	ZNF638	27332	Q14966	mRNA interactome	3.36527	0.00091016	3.37648	0.00132346	linked	recognized	ENSG00000075292	mRNA interactome	mRNA interactome	mRNA interactome	ZNF638	27332	Q14966	linked	recognized
ENSG00000204120	GIGYF2	26058	Q6Y7W6	mRNA interactome	3.36081	0.00153938	2.65261	0.00333125	linked	unknown	ENSG00000204120	no evidence	mRNA interactome	mRNA interactome	GIGYF2	26058	Q6Y7W6	linked	unknown					core	1664	Q6Y7W6	H.sapiens
ENSG00000174437	ATP2A2	488	P16615	mRNA interactome	3.35496	0.00193973			unknown	unknown	ENSG00000174437	no evidence	no evidence	mRNA interactome	ATP2A2	488	P16615	unknown	unknown	yes	yes	3.6.3.14	hydrolase
ENSG00000063177	RPL18	6141	Q07020	mRNA interactome	3.35203	0.00473434	3.75085	0.0049056	linked	unknown	ENSG00000063177	no evidence	no evidence	mRNA interactome	RPL18	6141	Q07020	linked	unknown
ENSG00000134744	ZCCHC11	23318	Q5TAX3	mRNA interactome	3.34565	0.000967368	2.53321	0.011547	linked	unknown	ENSG00000134744	mRNA interactome	mRNA interactome	mRNA interactome	ZCCHC11	23318	Q5TAX3	linked	unknown
ENSG00000126254	RBM42	79171	Q9BTD8	mRNA interactome	3.33323	0.000487936	3.01141	0.00250484	linked	recognized	ENSG00000126254	mRNA interactome	no evidence	mRNA interactome	RBM42	79171	Q9BTD8	linked	recognized
ENSG00000166889	PATL1	219988	Q86TB9	mRNA interactome	3.33154	0.000488923	3.47663	0.00915151	linked	unknown	ENSG00000166889	mRNA interactome	mRNA interactome	mRNA interactome	PATL1	219988	Q86TB9	linked	unknown					core	1672	Q86TB9	H.sapiens
ENSG00000123908	AGO2	27161	Q9UKV8	mRNA interactome	3.32878	0.0020146	3.89772	0.00292455	linked	recognized	ENSG00000123908	mRNA interactome	mRNA interactome	mRNA interactome	AGO2	27161	Q9UKV8	linked	recognized
ENSG00000101811	CSTF2	1478	P33240	mRNA interactome	3.32623	0.000479921	3.98707	0.000737114	linked	recognized	ENSG00000101811	mRNA interactome	mRNA interactome	mRNA interactome	CSTF2	1478	P33240	linked	recognized
ENSG00000100029	PES1	23481	O00541	mRNA interactome	3.32237	0.00366168	4.57889	0.000478345	linked	unknown	ENSG00000100029	mRNA interactome	mRNA interactome	mRNA interactome	PES1	23481	O00541	linked	unknown					core	326	O00541	H.sapiens
ENSG00000138398	PPIG	9360	Q13427	mRNA interactome	3.31844	0.0044351	4.63148	0.000830581	linked	unknown	ENSG00000138398	mRNA interactome	mRNA interactome	mRNA interactome	PPIG	9360	Q13427	linked	unknown		yes	5.2.1.8	isomerase
ENSG00000022840	RNF10	9921	Q8N5U6	mRNA interactome	3.31796	0.0036769			linked	unknown	ENSG00000022840	no evidence	no evidence	mRNA interactome	RNF10	9921	Q8N5U6	linked	unknown					core	1266	Q8N5U6	H.sapiens
ENSG00000091542	ALKBH5	54890	Q6P6C2	mRNA interactome	3.31117	0.0020182			linked	unknown	ENSG00000091542	mRNA interactome	mRNA interactome	mRNA interactome	ALKBH5	54890	Q6P6C2	linked	unknown		yes	1.14.11.2	oxidoreductase
ENSG00000172660	TAF15	8148	Q92804	mRNA interactome	3.31111	0.00261943	3.67601	0.000897281	linked	recognized	ENSG00000172660	mRNA interactome	mRNA interactome	mRNA interactome	TAF15	8148	Q92804	linked	recognized
ENSG00000141367	CLTC	1213	Q00610	mRNA interactome	3.30803	0.00218654	2.19825	0.0177977	linked	unknown	ENSG00000141367	no evidence	mRNA interactome	mRNA interactome	CLTC	1213	Q00610	linked	unknown
ENSG00000117519	CNN3	1266	Q15417	mRNA interactome	3.2931	0.000584849	-0.164714	0.868152	unknown	unknown	ENSG00000117519	no evidence	no evidence	mRNA interactome	CNN3	1266	Q15417	unknown	unknown	yes
ENSG00000131981	LGALS3	3958	P17931	candidate RNA binder	3.29201	0.0114681	2.28295	0.0208091	linked	unknown	ENSG00000131981	mRNA interactome	no evidence	candidate RNA binder	LGALS3	3958	P17931	linked	unknown
ENSG00000165832	TRUB1	142940	Q8WWH5	mRNA interactome	3.29084	0.00316539			linked	recognized	ENSG00000165832	no evidence	no evidence	mRNA interactome	TRUB1	142940	Q8WWH5	linked	recognized
ENSG00000105705	SUGP1	57794	Q8IWZ8	mRNA interactome	3.27779	0.00196863	4.06472	0.00304414	linked	recognized	ENSG00000105705	no evidence	mRNA interactome	mRNA interactome	SUGP1	57794	Q8IWZ8	linked	recognized
ENSG00000132591	ERAL1	26284	O75616	mRNA interactome	3.27726	0.00150406	0.342551	0.725041	linked	recognized	ENSG00000132591	mRNA interactome	mRNA interactome	mRNA interactome	ERAL1	26284	O75616	linked	recognized
ENSG00000107951	MTPAP	55149	Q9NVV4	mRNA interactome	3.27713	0.00261943	3.01077	0.00922082	linked	unknown	ENSG00000107951	mRNA interactome	mRNA interactome	mRNA interactome	MTPAP	55149	Q9NVV4	linked	unknown
ENSG00000184708	EIF4ENIF1	56478	Q9NRA8	mRNA interactome	3.27689	0.000840527	3.46348	0.000988904	linked	recognized	ENSG00000184708	no evidence	mRNA interactome	mRNA interactome	EIF4ENIF1	56478	Q9NRA8	linked	recognized
ENSG00000104131	EIF3J	8669	O75822	mRNA interactome	3.26323	0.00203806			linked	recognized	ENSG00000104131	no evidence	no evidence	mRNA interactome	EIF3J	8669	O75822	linked	recognized
ENSG00000148303	RPL7A	6130	P62424	mRNA interactome	3.2593	0.00557528	3.32884	0.0125448	linked	unknown	ENSG00000148303	mRNA interactome	mRNA interactome	mRNA interactome	RPL7A	6130	P62424	linked	unknown					core	603	P62424	H.sapiens
ENSG00000104852	SNRNP70	6625	P08621	mRNA interactome	3.25581	0.000768171	4.11265	0.00281168	linked	recognized	ENSG00000104852	mRNA interactome	mRNA interactome	mRNA interactome	SNRNP70	6625	P08621	linked	recognized
ENSG00000111615	KRR1	11103	Q13601	mRNA interactome	3.25443	0.00390052	2.57174	0.00600174	linked	recognized	ENSG00000111615	mRNA interactome	mRNA interactome	mRNA interactome	KRR1	11103	Q13601	linked	recognized
ENSG00000079785	DDX1	1653	Q92499	mRNA interactome	3.2535	0.000522235	2.40081	0.0400651	linked	recognized	ENSG00000079785	mRNA interactome	mRNA interactome	mRNA interactome	DDX1	1653	Q92499	linked	recognized
ENSG00000075151	EIF4G3	8672	O43432	mRNA interactome	3.25265	0.000853669			linked	recognized	ENSG00000075151	mRNA interactome	mRNA interactome	mRNA interactome	EIF4G3	8672	O43432	linked	recognized
ENSG00000106263	EIF3B	8662	P55884	mRNA interactome	3.24957	0.00581687			linked	recognized	ENSG00000106263	no evidence	no evidence	mRNA interactome	EIF3B	8662	P55884	linked	recognized					core	437	P55884	H.sapiens
ENSG00000100354	TNRC6B	23112	Q9UPQ9	mRNA interactome	3.24949	0.000477139	2.45237	0.0141296	linked	unknown	ENSG00000100354	mRNA interactome	no evidence	mRNA interactome	TNRC6B	23112	Q9UPQ9	linked	unknown
ENSG00000166783	KIAA0430	9665	Q9Y4F3	mRNA interactome	3.24359	0.0021633			linked	recognized	ENSG00000166783	no evidence	no evidence	mRNA interactome	KIAA0430	9665	Q9Y4F3	linked	recognized
ENSG00000174953	DHX36	170506	Q9H2U1	mRNA interactome	3.24351	0.00524242	3.02541	0.00758518	linked	recognized	ENSG00000174953	mRNA interactome	mRNA interactome	mRNA interactome	DHX36	170506	Q9H2U1	linked	recognized					core	334	Q9H2U1	H.sapiens
ENSG00000112249	ASCC3	10973	Q8N3C0	mRNA interactome	3.24059	0.00246335	2.25286	0.0166458	unknown	recognized	ENSG00000112249	no evidence	mRNA interactome	mRNA interactome	ASCC3	10973	Q8N3C0	unknown	recognized					core	11	Q8N3C0	H.sapiens
ENSG00000065150	IPO5	3843	O00410	mRNA interactome	3.23548	0.00293218			linked	unknown	ENSG00000065150	no evidence	mRNA interactome	mRNA interactome	IPO5	3843	O00410	linked	unknown
ENSG00000099899	TRMT2A	27037	Q8IZ69	mRNA interactome	3.23257	0.00331295	1.22251	0.164694	linked	recognized	ENSG00000099899	mRNA interactome	no evidence	mRNA interactome	TRMT2A	27037	Q8IZ69	linked	recognized
ENSG00000029993	HMGB3	3149	O15347	mRNA interactome	3.22859	0.00135037			unknown	unknown	ENSG00000029993	no evidence	mRNA interactome	mRNA interactome	HMGB3	3149	O15347	unknown	unknown	yes
ENSG00000183431	SF3A3	10946	Q12874	mRNA interactome	3.21995	0.00139195	2.59577	0.0700824	linked	recognized	ENSG00000183431	mRNA interactome	mRNA interactome	mRNA interactome	SF3A3	10946	Q12874	linked	recognized					core	1189	Q12874	H.sapiens
ENSG00000021776	AQR	9716	O60306	mRNA interactome	3.21768	0.00135037	3.81551	0.0028433	linked	unknown	ENSG00000021776	mRNA interactome	mRNA interactome	mRNA interactome	AQR	9716	O60306	linked	unknown
ENSG00000198000	NOL8	55035	Q76FK4	mRNA interactome	3.21734	0.000424718	1.41986	0.126747	linked	recognized	ENSG00000198000	mRNA interactome	mRNA interactome	mRNA interactome	NOL8	55035	Q76FK4	linked	recognized
ENSG00000099797	TECR	9524	Q9NZ01	mRNA interactome	3.2077	0.00309627			unknown	recognized	ENSG00000099797	no evidence	no evidence	mRNA interactome	TECR	9524	Q9NZ01	unknown	recognized		yes	1.3.1.93	oxidoreductase
ENSG00000119777	TMEM214	54867	Q6NUQ4	mRNA interactome	3.20645	0.00492773			unknown	unknown	ENSG00000119777	no evidence	no evidence	mRNA interactome	TMEM214	54867	Q6NUQ4	unknown	unknown	yes
ENSG00000184083	FAM120C	54954	Q9NX05	mRNA interactome	3.20639	0.00431719	3.63918	0.00420289	unknown	unknown	ENSG00000184083	mRNA interactome	mRNA interactome	mRNA interactome	FAM120C	54954	Q9NX05	unknown	unknown	yes
ENSG00000109971	HSPA8	3312	P11142	mRNA interactome	3.20545	0.000726306	1.9228	0.0144937	linked	recognized	ENSG00000109971	mRNA interactome	mRNA interactome	mRNA interactome	HSPA8	3312	P11142	linked	recognized					core	40	P11142	H.sapiens
ENSG00000185651	UBE2L3	7332	P68036	mRNA interactome	3.19729	0.00158562	0.468558	0.504902	unknown	unknown	ENSG00000185651	mRNA interactome	no evidence	mRNA interactome	UBE2L3	7332	P68036	unknown	unknown	yes	yes	6.3.2.19	ligase
ENSG00000165280	VCP	7415	P55072	mRNA interactome	3.19481	0.000851896	2.23253	0.0182634	unknown	unknown	ENSG00000165280	no evidence	mRNA interactome	mRNA interactome	VCP	7415	P55072	unknown	unknown	yes	yes	3.6.4.7.	hydrolase	core	20	P55072	H.sapiens
ENSG00000086504	MRPL28	10573	Q13084	candidate RNA binder	3.19405	0.0100691			linked	unknown	ENSG00000086504	mRNA interactome	no evidence	candidate RNA binder	MRPL28	10573	Q13084	linked	unknown
ENSG00000172366	FAM195A	84331	Q9BUT9	mRNA interactome	3.17441	0.00276866			unknown	unknown	ENSG00000172366	no evidence	no evidence	mRNA interactome	FAM195A	84331	Q9BUT9	unknown	unknown	yes
ENSG00000215251	FASTKD5	60493	Q7L8L6	mRNA interactome	3.16875	0.000711574	3.33016	0.00436537	unknown	recognized	ENSG00000215251	no evidence	mRNA interactome	mRNA interactome	FASTKD5	60493	Q7L8L6	unknown	recognized
ENSG00000188739	RBM34	23029	P42696	mRNA interactome	3.16631	0.00501753	4.11043	0.00094063	linked	recognized	ENSG00000188739	mRNA interactome	mRNA interactome	mRNA interactome	RBM34	23029	P42696	linked	recognized					core	1294	P42696	H.sapiens
ENSG00000164164	OTUD4	54726	Q01804	mRNA interactome	3.16592	0.00260947	3.37249	0.00487633	unknown	unknown	ENSG00000164164	no evidence	mRNA interactome	mRNA interactome	OTUD4	54726	Q01804	unknown	unknown	yes
ENSG00000099821	POLRMT	5442	O00411	mRNA interactome	3.14785	0.000532059	2.82493	0.0019872	linked	recognized	ENSG00000099821	mRNA interactome	mRNA interactome	mRNA interactome	POLRMT	5442	O00411	linked	recognized
ENSG00000048544	MRPS10	55173	P82664	mRNA interactome	3.1439	0.00282432			linked	unknown	ENSG00000048544	no evidence	no evidence	mRNA interactome	MRPS10	55173	P82664	linked	unknown
ENSG00000187109	NAP1L1	4673	P55209	mRNA interactome	3.14379	0.00369179	2.6602	0.00922082	unknown	unknown	ENSG00000187109	no evidence	mRNA interactome	mRNA interactome	NAP1L1	4673	P55209	unknown	unknown	yes
ENSG00000080802	CNOT4	4850	O95628	mRNA interactome	3.12635	0.00265464			linked	recognized	ENSG00000080802	no evidence	mRNA interactome	mRNA interactome	CNOT4	4850	O95628	linked	recognized					core	834	O95628	H.sapiens
ENSG00000187742	SECISBP2	79048	Q96T21	mRNA interactome	3.12175	0.00188822			linked	unknown	ENSG00000187742	mRNA interactome	no evidence	mRNA interactome	SECISBP2	79048	Q96T21	linked	unknown
ENSG00000108592	FTSJ3	117246	Q8IY81	mRNA interactome	3.12067	0.00247992	2.58453	0.0111962	linked	recognized	ENSG00000108592	mRNA interactome	mRNA interactome	mRNA interactome	FTSJ3	117246	Q8IY81	linked	recognized
ENSG00000135900	MRPL44	65080	Q9H9J2	mRNA interactome	3.12018	0.00339507	2.15651	0.0185311	linked	recognized	ENSG00000135900	no evidence	mRNA interactome	mRNA interactome	MRPL44	65080	Q9H9J2	linked	recognized
ENSG00000025796	SEC63	11231	Q9UGP8	mRNA interactome	3.11967	0.00196863			linked	unknown	ENSG00000025796	mRNA interactome	no evidence	mRNA interactome	SEC63	11231	Q9UGP8	linked	unknown
ENSG00000168872	DDX19A	55308	Q9NUU7	mRNA interactome	3.11382	0.000553027	3.24573	0.00648873	linked	recognized	ENSG00000168872	no evidence	no evidence	mRNA interactome	DDX19A	55308	Q9NUU7	linked	recognized					core	315	Q9NUU7	H.sapiens
ENSG00000115128	SF3B14	51639	Q9Y3B4	mRNA interactome	3.11179	0.00403291			linked	recognized	ENSG00000115128	mRNA interactome	mRNA interactome	mRNA interactome	SF3B14	51639	Q9Y3B4	linked	recognized
ENSG00000196497	IPO4	79711	Q8TEX9	mRNA interactome	3.11027	0.00312168			unknown	unknown	ENSG00000196497	no evidence	no evidence	mRNA interactome	IPO4	79711	Q8TEX9	unknown	unknown	yes				core	715	Q8TEX9	H.sapiens
ENSG00000134001	EIF2S1	1965	P05198	mRNA interactome	3.11018	0.00351482	3.90811	0.000692467	linked	recognized	ENSG00000134001	mRNA interactome	mRNA interactome	mRNA interactome	EIF2S1	1965	P05198	linked	recognized					core	521	P05198	H.sapiens
ENSG00000196235	SUPT5H	6829	O00267	mRNA interactome	3.10755	0.00130951	2.8062	0.00330999	linked	recognized	ENSG00000196235	mRNA interactome	mRNA interactome	mRNA interactome	SUPT5H	6829	O00267	linked	recognized					core	530	O00267	H.sapiens
ENSG00000096384	HSP90AB1	3326	P08238	mRNA interactome	3.10198	0.000591171	2.35067	0.00623503	linked	unknown	ENSG00000096384	mRNA interactome	mRNA interactome	mRNA interactome	HSP90AB1	3326	P08238	linked	unknown					core	48	P08238	H.sapiens
ENSG00000148773	MKI67	4288	P46013	mRNA interactome	3.08436	0.000986259	1.3661	0.12706	unknown	unknown	ENSG00000148773	mRNA interactome	no evidence	mRNA interactome	MKI67	4288	P46013	unknown	unknown	yes
ENSG00000142207	URB1	9875	O60287	mRNA interactome	3.08246	0.00279108	2.74173	0.00789366	unknown	unknown	ENSG00000142207	mRNA interactome	mRNA interactome	mRNA interactome	URB1	9875	O60287	unknown	unknown	yes
ENSG00000031698	SARS	6301	P49591	mRNA interactome	3.06281	0.00305974			linked	recognized	ENSG00000031698	no evidence	no evidence	mRNA interactome	SARS	6301	P49591	linked	recognized					core	346	P49591	H.sapiens
ENSG00000124201	ZNFX1	57169	Q9P2E3	mRNA interactome	3.05757	0.00320296	3.69474	0.00311606	unknown	unknown	ENSG00000124201	mRNA interactome	mRNA interactome	mRNA interactome	ZNFX1	57169	Q9P2E3	unknown	unknown	yes
ENSG00000083544	TDRD3	81550	Q9H7E2	mRNA interactome	3.05568	0.0078877			linked	recognized	ENSG00000083544	mRNA interactome	mRNA interactome	mRNA interactome	TDRD3	81550	Q9H7E2	linked	recognized
ENSG00000038358	EDC4	23644	Q6P2E9	mRNA interactome	3.05326	0.00455235			linked	unknown	ENSG00000038358	no evidence	no evidence	mRNA interactome	EDC4	23644	Q6P2E9	linked	unknown
ENSG00000213782	DDX47	51202	Q9H0S4	mRNA interactome	3.04965	0.00104699	2.50234	0.00910999	linked	recognized	ENSG00000213782	mRNA interactome	mRNA interactome	mRNA interactome	DDX47	51202	Q9H0S4	linked	recognized					core	294	Q9H0S4	H.sapiens
ENSG00000105372	RPS19	6223	P39019	mRNA interactome	3.04407	0.00332837	2.62385	0.00710917	linked	unknown	ENSG00000105372	no evidence	mRNA interactome	mRNA interactome	RPS19	6223	P39019	linked	unknown
ENSG00000198231	DDX42	11325	Q86XP3	mRNA interactome	3.04086	0.00892937	2.82377	0.00998416	linked	recognized	ENSG00000198231	no evidence	mRNA interactome	mRNA interactome	DDX42	11325	Q86XP3	linked	recognized
ENSG00000117419	ERI3	79033	O43414	mRNA interactome	3.03903	0.00333476			linked	recognized	ENSG00000117419	mRNA interactome	mRNA interactome	mRNA interactome	ERI3	79033	O43414	linked	recognized
ENSG00000117593	DARS2	55157	Q6PI48	mRNA interactome	3.03509	0.00436848			linked	recognized	ENSG00000117593	no evidence	no evidence	mRNA interactome	DARS2	55157	Q6PI48	linked	recognized
ENSG00000067533	RRP15	51018	Q9Y3B9	mRNA interactome	3.032	0.00183441	4.14152	0.00105876	unknown	unknown	ENSG00000067533	no evidence	no evidence	mRNA interactome	RRP15	51018	Q9Y3B9	unknown	unknown	yes
ENSG00000137076	TLN1	7094	Q9Y490	mRNA interactome	3.03198	0.000851337	2.54272	0.0109438	linked	unknown	ENSG00000137076	no evidence	no evidence	mRNA interactome	TLN1	7094	Q9Y490	linked	unknown
ENSG00000085760	MTIF2	4528	P46199	mRNA interactome	3.03097	0.0036769			linked	recognized	ENSG00000085760	mRNA interactome	no evidence	mRNA interactome	MTIF2	4528	P46199	linked	recognized
ENSG00000135778	NTPCR	84284	Q9BSD7	mRNA interactome	3.03003	0.00697603			unknown	recognized	ENSG00000135778	no evidence	mRNA interactome	mRNA interactome	NTPCR	84284	Q9BSD7	unknown	recognized		yes	3.6.1.15	hydrolase
ENSG00000096063	SRPK1	6732	Q96SB4	mRNA interactome	3.02595	0.00215748	3.71757	0.00394384	linked	unknown	ENSG00000096063	no evidence	mRNA interactome	mRNA interactome	SRPK1	6732	Q96SB4	linked	unknown		yes	2.7.11.1.	transferase
ENSG00000065526	SPEN	23013	Q96T58	mRNA interactome	3.02595	0.000926426	2.12726	0.00526414	linked	recognized	ENSG00000065526	mRNA interactome	mRNA interactome	mRNA interactome	SPEN	23013	Q96T58	linked	recognized
ENSG00000160214	RRP1	8568	P56182	mRNA interactome	3.01604	0.00112886	3.71262	0.000919557	linked	recognized	ENSG00000160214	mRNA interactome	mRNA interactome	mRNA interactome	RRP1	8568	P56182	linked	recognized
ENSG00000155438	NIFK	84365	Q9BYG3	mRNA interactome	3.01364	0.00139833	4.13251	0.000578766	linked	recognized	ENSG00000155438	mRNA interactome	mRNA interactome	mRNA interactome	NIFK	84365	Q9BYG3	linked	recognized
ENSG00000047188	YTHDC2	64848	Q9H6S0	mRNA interactome	3.00341	0.00298828	3.61617	0.00370844	unknown	recognized	ENSG00000047188	mRNA interactome	mRNA interactome	mRNA interactome	YTHDC2	64848	Q9H6S0	unknown	recognized
ENSG00000173599	PC	5091	P11498	mRNA interactome	2.99926	0.00310227			unknown	unknown	ENSG00000173599	no evidence	no evidence	mRNA interactome	PC	5091	P11498	unknown	unknown	yes	yes	6.4.1.1	ligase
ENSG00000169710	FASN	2194	P49327	mRNA interactome	2.98477	0.00120562	2.7648	0.0148731	unknown	unknown	ENSG00000169710	mRNA interactome	mRNA interactome	mRNA interactome	FASN	2194	P49327	unknown	unknown	yes	yes	2.3.1.	transferase
ENSG00000145216	FIP1L1	81608	Q6UN15	mRNA interactome	2.97198	0.00343978	4.10311	0.00321619	linked	recognized	ENSG00000145216	mRNA interactome	mRNA interactome	mRNA interactome	FIP1L1	81608	Q6UN15	linked	recognized
ENSG00000166598	HSP90B1	7184	P14625	mRNA interactome	2.96736	0.000926426	2.47365	0.00321077	linked	unknown	ENSG00000166598	no evidence	no evidence	mRNA interactome	HSP90B1	7184	P14625	linked	unknown
ENSG00000117450	PRDX1	5052	Q06830	mRNA interactome	2.96682	0.00112886	0.871103	0.175568	unknown	unknown	ENSG00000117450	mRNA interactome	mRNA interactome	mRNA interactome	PRDX1	5052	Q06830	unknown	unknown	yes	yes	1.11.1.15	oxidoreductase	core	695	Q06830	H.sapiens
ENSG00000108424	KPNB1	3837	Q14974	mRNA interactome	2.96382	0.00386398	2.41512	0.0216239	linked	unknown	ENSG00000108424	no evidence	mRNA interactome	mRNA interactome	KPNB1	3837	Q14974	linked	unknown
ENSG00000174547	MRPL11	65003	Q9Y3B7	mRNA interactome	2.95787	0.00850232	3.03609	0.00584639	linked	recognized	ENSG00000174547	mRNA interactome	mRNA interactome	mRNA interactome	MRPL11	65003	Q9Y3B7	linked	recognized
ENSG00000108829	LRRC59	55379	Q96AG4	mRNA interactome	2.94825	0.00153938	1.54035	0.0401037	unknown	unknown	ENSG00000108829	mRNA interactome	no evidence	mRNA interactome	LRRC59	55379	Q96AG4	unknown	unknown	yes
ENSG00000165672	PRDX3	10935	P30048	mRNA interactome	2.9447	0.0033271			linked	unknown	ENSG00000165672	no evidence	no evidence	mRNA interactome	PRDX3	10935	P30048	linked	unknown		yes	1.11.1.15	oxidoreductase
ENSG00000149657	LSM14B	149986	Q9BX40	mRNA interactome	2.94304	0.0034392	3.69801	0.00142596	linked	unknown	ENSG00000149657	no evidence	mRNA interactome	mRNA interactome	LSM14B	149986	Q9BX40	linked	unknown					core	1531	Q9BX40	H.sapiens
ENSG00000077312	SNRPA	6626	P09012	mRNA interactome	2.93679	0.00251057	3.0974	0.00221943	linked	recognized	ENSG00000077312	no evidence	mRNA interactome	mRNA interactome	SNRPA	6626	P09012	linked	recognized
ENSG00000141456	PELP1	27043	Q8IZL8	mRNA interactome	2.93508	0.00364412			unknown	recognized	ENSG00000141456	mRNA interactome	no evidence	mRNA interactome	PELP1	27043	Q8IZL8	unknown	recognized
ENSG00000254535	PABPC4L	132430	P0CB38	mRNA interactome	2.93461	0.0036262			linked	recognized	ENSG00000254535	no evidence	mRNA interactome	mRNA interactome	PABPC4L	132430	P0CB38	linked	recognized
ENSG00000125107	CNOT1	23019	A5YKK6	mRNA interactome	2.92783	0.000690567	3.78763	0.00517066	linked	unknown	ENSG00000125107	mRNA interactome	mRNA interactome	mRNA interactome	CNOT1	23019	A5YKK6	linked	unknown
ENSG00000089157	RPLP0	6175	P05388	mRNA interactome	2.91166	0.00324546	2.29932	0.0164944	linked	unknown	ENSG00000089157	mRNA interactome	mRNA interactome	mRNA interactome	RPLP0	6175	P05388	linked	unknown					core	455	P05388	H.sapiens
ENSG00000089154	GCN1L1	10985	Q92616	mRNA interactome	2.90708	0.00372158			linked	unknown	ENSG00000089154	no evidence	mRNA interactome	mRNA interactome	GCN1L1	10985	Q92616	linked	unknown					core	31	Q92616	H.sapiens
ENSG00000139218	SCAF11	9169	Q99590	mRNA interactome	2.90223	0.00940603	3.19427	0.00636244	linked	unknown	ENSG00000139218	mRNA interactome	mRNA interactome	mRNA interactome	SCAF11	9169	Q99590	linked	unknown
ENSG00000158710	TAGLN2	8407	P37802	mRNA interactome	2.8945	0.000808673	0.479053	0.490739	unknown	unknown	ENSG00000158710	no evidence	no evidence	mRNA interactome	TAGLN2	8407	P37802	unknown	unknown	yes
ENSG00000089009	RPL6	6128	Q02878	mRNA interactome	2.89446	0.00644259	3.33361	0.00415913	linked	unknown	ENSG00000089009	mRNA interactome	no evidence	mRNA interactome	RPL6	6128	Q02878	linked	unknown					core	1254	Q02878	H.sapiens
ENSG00000181222	POLR2A	5430	P24928	mRNA interactome	2.88865	0.00608011	3.55184	0.00407543	linked	recognized	ENSG00000181222	mRNA interactome	mRNA interactome	mRNA interactome	POLR2A	5430	P24928	linked	recognized					core	6	P24928	H.sapiens
ENSG00000116120	FARSB	10056	Q9NSD9	mRNA interactome	2.88663	0.00375102			linked	recognized	ENSG00000116120	no evidence	no evidence	mRNA interactome	FARSB	10056	Q9NSD9	linked	recognized
ENSG00000188976	NOC2L	26155	Q9Y3T9	mRNA interactome	2.88601	0.0120527	4.07872	0.00270941	linked	unknown	ENSG00000188976	mRNA interactome	mRNA interactome	mRNA interactome	NOC2L	26155	Q9Y3T9	linked	unknown					core	555	Q9Y3T9	H.sapiens
ENSG00000137776	SLTM	79811	Q9NWH9	mRNA interactome	2.88365	0.000632518	3.60737	0.00150112	linked	recognized	ENSG00000137776	mRNA interactome	mRNA interactome	mRNA interactome	SLTM	79811	Q9NWH9	linked	recognized
ENSG00000170473	WIBG	84305	Q9BRP8	mRNA interactome	2.87872	0.00403291	2.54716	0.00493091	linked	unknown	ENSG00000170473	no evidence	mRNA interactome	mRNA interactome	WIBG	84305	Q9BRP8	linked	unknown
ENSG00000162231	NXF1	10482	Q9UBU9	mRNA interactome	2.87562	0.00891104	3.36225	0.00685862	linked	recognized	ENSG00000162231	mRNA interactome	mRNA interactome	mRNA interactome	NXF1	10482	Q9UBU9	linked	recognized					core	1687	Q9UBU9	H.sapiens
ENSG00000127831	VIL1	7429	P09327	mRNA interactome	2.87197	0.00435511	2.6929	0.0253105	unknown	unknown	ENSG00000127831	no evidence	no evidence	mRNA interactome	VIL1	7429	P09327	unknown	unknown	yes
ENSG00000011243	AKAP8L	26993	Q9ULX6	mRNA interactome	2.85515	0.00511471	4.44664	0.00177267	linked	unknown	ENSG00000011243	mRNA interactome	mRNA interactome	mRNA interactome	AKAP8L	26993	Q9ULX6	linked	unknown
ENSG00000120705	ETF1	2107	P62495	mRNA interactome	2.84966	0.00641587			linked	recognized	ENSG00000120705	mRNA interactome	no evidence	mRNA interactome	ETF1	2107	P62495	linked	recognized					core	148	P62495	H.sapiens
ENSG00000115414	FN1	2335	P02751	mRNA interactome	2.84742	0.00118642	0.7129	0.337223	unknown	unknown	ENSG00000115414	no evidence	no evidence	mRNA interactome	FN1	2335	P02751	unknown	unknown	yes
ENSG00000100258	LMF2	91289	Q9BU23	mRNA interactome	2.82514	0.0036769			unknown	unknown	ENSG00000100258	no evidence	no evidence	mRNA interactome	LMF2	91289	Q9BU23	unknown	unknown	yes
ENSG00000116161	CACYBP	27101	Q9HB71	mRNA interactome	2.82273	0.00732445	2.05621	0.0240115	unknown	unknown	ENSG00000116161	no evidence	no evidence	mRNA interactome	CACYBP	27101	Q9HB71	unknown	unknown	yes
ENSG00000169251	NMD3	51068	Q96D46	mRNA interactome	2.82205	0.0041859			unknown	recognized	ENSG00000169251	mRNA interactome	no evidence	mRNA interactome	NMD3	51068	Q96D46	unknown	recognized					core	288	Q96D46	H.sapiens
ENSG00000140497	SCAMP2	10066	O15127	mRNA interactome	2.8115	0.00623465			unknown	unknown	ENSG00000140497	no evidence	no evidence	mRNA interactome	SCAMP2	10066	O15127	unknown	unknown	yes
ENSG00000100410	PHF5A	84844	Q7RTV0	mRNA interactome	2.80448	0.00445911	4.29494	0.00277849	linked	unknown	ENSG00000100410	mRNA interactome	mRNA interactome	mRNA interactome	PHF5A	84844	Q7RTV0	linked	unknown
ENSG00000075975	MKRN2	23609	Q9H000	mRNA interactome	2.80287	0.00520991			unknown	unknown	ENSG00000075975	no evidence	mRNA interactome	mRNA interactome	MKRN2	23609	Q9H000	unknown	unknown	yes
ENSG00000175931	UBE2O	63893	Q9C0C9	mRNA interactome	2.80212	0.00359271			unknown	unknown	ENSG00000175931	no evidence	mRNA interactome	mRNA interactome	UBE2O	63893	Q9C0C9	unknown	unknown	yes	yes	6.3.2.19,	ligase
ENSG00000215472	RPL17-C18orf32	6139	P18621	mRNA interactome	2.79698	0.00669825	4.27793	0.002669	linked	unknown	ENSG00000215472	mRNA interactome	no evidence	mRNA interactome	RPL17-C18orf32	6139	P18621	linked	unknown
ENSG00000163902	RPN1	6184	P04843	mRNA interactome	2.79137	0.00320296			linked	unknown	ENSG00000163902	mRNA interactome	no evidence	mRNA interactome	RPN1	6184	P04843	linked	unknown
ENSG00000079462	PAFAH1B3	5050	Q15102	mRNA interactome	2.78514	0.00971112			unknown	unknown	ENSG00000079462	no evidence	no evidence	mRNA interactome	PAFAH1B3	5050	Q15102	unknown	unknown	yes	yes	3.1.1.47	hydrolase
ENSG00000126457	PRMT1	3276	Q99873	mRNA interactome	2.77886	0.0036769	2.76084	0.00818448	linked	recognized	ENSG00000126457	no evidence	mRNA interactome	mRNA interactome	PRMT1	3276	Q99873	linked	recognized		yes	2.1.1.126	transferase
ENSG00000067596	DHX8	1659	Q14562	mRNA interactome	2.77516	0.00383296	4.072	0.00243979	linked	recognized	ENSG00000067596	mRNA interactome	mRNA interactome	mRNA interactome	DHX8	1659	Q14562	linked	recognized					core	42	Q14562	H.sapiens
ENSG00000102531	FNDC3A	22862	Q9Y2H6	candidate RNA binder	2.77189	0.0152968			unknown	unknown	ENSG00000102531	mRNA interactome	no evidence	candidate RNA binder	FNDC3A	22862	Q9Y2H6	unknown	unknown	yes
ENSG00000081051	AFP	174	P02771	mRNA interactome	2.76636	0.00156247			unknown	unknown	ENSG00000081051	no evidence	no evidence	mRNA interactome	AFP	174	P02771	unknown	unknown	yes
ENSG00000185624	P4HB	5034	P07237	mRNA interactome	2.76358	0.00158562	0.765725	0.2693	unknown	unknown	ENSG00000185624	mRNA interactome	mRNA interactome	mRNA interactome	P4HB	5034	P07237	unknown	unknown	yes	yes	5.3.4.1	isomerase
ENSG00000163811	WDR43	23160	Q15061	mRNA interactome	2.75365	0.00418346	1.04379	0.333508	unknown	unknown	ENSG00000163811	mRNA interactome	no evidence	mRNA interactome	WDR43	23160	Q15061	unknown	unknown	yes
ENSG00000115306	SPTBN1	6711	Q01082	mRNA interactome	2.75349	0.00165389	2.57786	0.0102132	unknown	unknown	ENSG00000115306	no evidence	mRNA interactome	mRNA interactome	SPTBN1	6711	Q01082	unknown	unknown	yes
ENSG00000123352	SPATS2	65244	Q86XZ4	mRNA interactome	2.74805	0.00148609			unknown	unknown	ENSG00000123352	mRNA interactome	no evidence	mRNA interactome	SPATS2	65244	Q86XZ4	unknown	unknown	yes
ENSG00000121060	TRIM25	7706	Q14258	candidate RNA binder	2.72829	0.0120628			unknown	unknown	ENSG00000121060	mRNA interactome	no evidence	candidate RNA binder	TRIM25	7706	Q14258	unknown	unknown	yes	yes	6.3.2.19	ligase
ENSG00000144580	RQCD1	9125	Q92600	mRNA interactome	2.72449	0.00139833			linked	unknown	ENSG00000144580	no evidence	no evidence	mRNA interactome	RQCD1	9125	Q92600	linked	unknown
ENSG00000240682	ISY1	57461	Q9ULR0	mRNA interactome	2.71644	0.00505391			linked	unknown	ENSG00000240682	mRNA interactome	no evidence	mRNA interactome	ISY1	57461	Q9ULR0	linked	unknown
ENSG00000154719	MRPL39	54148	Q9NYK5	mRNA interactome	2.71214	0.00484327			linked	recognized	ENSG00000154719	mRNA interactome	no evidence	mRNA interactome	MRPL39	54148	Q9NYK5	linked	recognized
ENSG00000100823	APEX1	328	P27695	mRNA interactome	2.69319	0.00416734	5.19299	0.00637386	linked	unknown	ENSG00000100823	no evidence	mRNA interactome	mRNA interactome	APEX1	328	P27695	linked	unknown
ENSG00000167978	SRRM2	23524	Q9UQ35	mRNA interactome	2.69049	0.00252209	2.97318	0.00210811	linked	recognized	ENSG00000167978	mRNA interactome	mRNA interactome	mRNA interactome	SRRM2	23524	Q9UQ35	linked	recognized
ENSG00000162851	TFB2M	64216	Q9H5Q4	mRNA interactome	2.69039	0.002612	3.27292	0.0019924	linked	recognized	ENSG00000162851	no evidence	mRNA interactome	mRNA interactome	TFB2M	64216	Q9H5Q4	linked	recognized
ENSG00000085872	CHERP	10523	Q8IWX8	mRNA interactome	2.68812	0.00139195	2.07041	0.08671	linked	recognized	ENSG00000085872	mRNA interactome	mRNA interactome	mRNA interactome	CHERP	10523	Q8IWX8	linked	recognized
ENSG00000147155	EBP	10682	Q15125	mRNA interactome	2.65331	0.00162116	2.54704	0.00667177	unknown	recognized	ENSG00000147155	no evidence	no evidence	mRNA interactome	EBP	10682	Q15125	unknown	recognized		yes	5.3.3.5	isomerase
ENSG00000143977	SNRPG	6637	P62308	mRNA interactome	2.65266	0.00445911	1.23445	0.137964	linked	recognized	ENSG00000143977	mRNA interactome	no evidence	mRNA interactome	SNRPG	6637	P62308	linked	recognized
ENSG00000116221	MRPL37	51253	Q9BZE1	mRNA interactome	2.64817	0.00529095			linked	unknown	ENSG00000116221	mRNA interactome	no evidence	mRNA interactome	MRPL37	51253	Q9BZE1	linked	unknown
ENSG00000086758	HUWE1	10075	Q7Z6Z7	candidate RNA binder	2.64555	0.0206244			unknown	unknown	ENSG00000086758	mRNA interactome	no evidence	candidate RNA binder	HUWE1	10075	Q7Z6Z7	unknown	unknown	yes
ENSG00000067248	DHX29	54505	Q7Z478	mRNA interactome	2.62138	0.0097352			linked	recognized	ENSG00000067248	no evidence	mRNA interactome	mRNA interactome	DHX29	54505	Q7Z478	linked	recognized					core	334	Q7Z478	H.sapiens
ENSG00000169871	TRIM56	81844	Q9BRZ2	mRNA interactome	2.61934	0.00519644	2.95579	0.0036266	unknown	unknown	ENSG00000169871	mRNA interactome	mRNA interactome	mRNA interactome	TRIM56	81844	Q9BRZ2	unknown	unknown	yes
ENSG00000198755	RPL10A	4736	P62906	mRNA interactome	2.61407	0.00310227	1.96041	0.0315823	linked	recognized	ENSG00000198755	mRNA interactome	mRNA interactome	mRNA interactome	RPL10A	4736	P62906	linked	recognized
ENSG00000127022	CANX	821	P27824	mRNA interactome	2.60987	0.00177725	2.32155	0.0131268	linked	unknown	ENSG00000127022	mRNA interactome	mRNA interactome	mRNA interactome	CANX	821	P27824	linked	unknown
ENSG00000182481	KPNA2	3838	P52292	mRNA interactome	2.60837	0.00420189	3.14576	0.0056331	unknown	unknown	ENSG00000182481	no evidence	mRNA interactome	mRNA interactome	KPNA2	3838	P52292	unknown	unknown	yes
ENSG00000114302	PRKAR2A	5576	P13861	mRNA interactome	2.60514	0.00234472			unknown	unknown	ENSG00000114302	no evidence	no evidence	mRNA interactome	PRKAR2A	5576	P13861	unknown	unknown	yes	yes	2.7.11.1,	transferase
ENSG00000100403	ZC3H7B	23264	Q9UGR2	mRNA interactome	2.59851	0.00506522	3.62781	0.00333125	unknown	unknown	ENSG00000100403	mRNA interactome	mRNA interactome	mRNA interactome	ZC3H7B	23264	Q9UGR2	unknown	unknown	yes
ENSG00000008394	MGST1	4257	P10620	mRNA interactome	2.59055	0.00645822	2.58801	0.010725	unknown	unknown	ENSG00000008394	no evidence	no evidence	mRNA interactome	MGST1	4257	P10620	unknown	unknown	yes	yes	2.5.1.18	transferase
ENSG00000084674	APOB	338	P04114	mRNA interactome	2.5881	0.00286341			unknown	unknown	ENSG00000084674	no evidence	no evidence	mRNA interactome	APOB	338	P04114	unknown	unknown	yes
ENSG00000083223	ZCCHC6	79670	Q5VYS8	mRNA interactome	2.57704	0.0275311	3.04957	0.00243979	linked	unknown	ENSG00000083223	mRNA interactome	mRNA interactome	mRNA interactome	ZCCHC6	79670	Q5VYS8	linked	unknown
ENSG00000147677	EIF3H	8667	O15372	mRNA interactome	2.54783	0.00239174	2.48011	0.0127498	linked	unknown	ENSG00000147677	mRNA interactome	no evidence	mRNA interactome	EIF3H	8667	O15372	linked	unknown
ENSG00000128050	PAICS	10606	P22234	mRNA interactome	2.54511	0.00706844			unknown	unknown	ENSG00000128050	no evidence	no evidence	mRNA interactome	PAICS	10606	P22234	unknown	unknown	yes	yes	4.1.1.21	lyase
ENSG00000108518	PFN1	5216	P07737	mRNA interactome	2.54302	0.00153938	1.34587	0.0924453	linked	unknown	ENSG00000108518	no evidence	mRNA interactome	mRNA interactome	PFN1	5216	P07737	linked	unknown
ENSG00000084463	WBP11	51729	Q9Y2W2	mRNA interactome	2.53682	0.00311265	2.19987	0.0203848	linked	recognized	ENSG00000084463	no evidence	mRNA interactome	mRNA interactome	WBP11	51729	Q9Y2W2	linked	recognized
ENSG00000182718	ANXA2	302	P07355	mRNA interactome	2.53583	0.00108536	2.33782	0.0207311	linked	unknown	ENSG00000182718	mRNA interactome	no evidence	mRNA interactome	ANXA2	302	P07355	linked	unknown
ENSG00000172893	DHCR7	1717	Q9UBM7	mRNA interactome	2.53167	0.00525059			unknown	unknown	ENSG00000172893	no evidence	no evidence	mRNA interactome	DHCR7	1717	Q9UBM7	unknown	unknown	yes	yes	1.3.1.21	oxidoreductase
ENSG00000174780	SRP72	6731	O76094	mRNA interactome	2.52956	0.0012209			linked	recognized	ENSG00000174780	mRNA interactome	mRNA interactome	mRNA interactome	SRP72	6731	O76094	linked	recognized					core	1639	O76094	H.sapiens
ENSG00000156508	EEF1A1	1915	P68104	mRNA interactome	2.52677	0.00446463	1.40659	0.0873059	linked	recognized	ENSG00000156508	mRNA interactome	mRNA interactome	mRNA interactome	EEF1A1	1915	P68104	linked	recognized					core	83	P68104	H.sapiens
ENSG00000149532	CPSF7	79869	Q8N684	mRNA interactome	2.51406	0.011528	4.83088	0.000511411	linked	recognized	ENSG00000149532	mRNA interactome	mRNA interactome	mRNA interactome	CPSF7	79869	Q8N684	linked	recognized
ENSG00000108588	CCDC47	57003	Q96A33	candidate RNA binder	2.51215	0.0158939			unknown	unknown	ENSG00000108588	mRNA interactome	no evidence	candidate RNA binder	CCDC47	57003	Q96A33	unknown	unknown	yes
ENSG00000174748	RPL15	6138	P61313	mRNA interactome	2.50883	0.0226581	3.59868	0.0075758	linked	unknown	ENSG00000174748	mRNA interactome	mRNA interactome	mRNA interactome	RPL15	6138	P61313	linked	unknown					core	527	P61313	H.sapiens
ENSG00000121486	TRMT1L	81627	Q7Z2T5	mRNA interactome	2.47562	0.00229092	3.37558	0.00102114	linked	recognized	ENSG00000121486	mRNA interactome	no evidence	mRNA interactome	TRMT1L	81627	Q7Z2T5	linked	recognized
ENSG00000135482	ZC3H10	84872	Q96K80	mRNA interactome	2.47322	0.00735839			unknown	unknown	ENSG00000135482	mRNA interactome	no evidence	mRNA interactome	ZC3H10	84872	Q96K80	unknown	unknown	yes
ENSG00000100813	ACIN1	22985	Q9UKV3	mRNA interactome	2.46683	0.0118806	2.76583	0.00581851	linked	recognized	ENSG00000100813	mRNA interactome	mRNA interactome	mRNA interactome	ACIN1	22985	Q9UKV3	linked	recognized
ENSG00000100664	EIF5	1983	P55010	mRNA interactome	2.46332	0.00756052			linked	unknown	ENSG00000100664	no evidence	mRNA interactome	mRNA interactome	EIF5	1983	P55010	linked	unknown					core	664	P55010	H.sapiens
ENSG00000070814	TCOF1	6949	Q13428	mRNA interactome	2.45951	0.0060563	2.16511	0.0172525	linked	unknown	ENSG00000070814	mRNA interactome	mRNA interactome	mRNA interactome	TCOF1	6949	Q13428	linked	unknown
ENSG00000198758	EPS8L3	79574	Q8TE67	mRNA interactome	2.45889	0.00563242	0.866023	0.498516	unknown	unknown	ENSG00000198758	no evidence	no evidence	mRNA interactome	EPS8L3	79574	Q8TE67	unknown	unknown	yes
ENSG00000177425	PAWR	5074	Q96IZ0	mRNA interactome	2.45686	0.00679261	2.00384	0.0281044	linked	unknown	ENSG00000177425	no evidence	no evidence	mRNA interactome	PAWR	5074	Q96IZ0	linked	unknown
ENSG00000134440	NARS	4677	O43776	mRNA interactome	2.45357	0.00581759	3.30707	0.00779298	linked	recognized	ENSG00000134440	no evidence	no evidence	mRNA interactome	NARS	4677	O43776	linked	recognized					core	190	O43776	H.sapiens
ENSG00000132341	RAN	5901	P62826	mRNA interactome	2.45341	0.00328314	1.93956	0.0145018	linked	unknown	ENSG00000132341	mRNA interactome	mRNA interactome	mRNA interactome	RAN	5901	P62826	linked	unknown					core	417	P62826	H.sapiens
ENSG00000205531	NAP1L4	4676	Q99733	mRNA interactome	2.44584	0.00612665			unknown	unknown	ENSG00000205531	mRNA interactome	no evidence	mRNA interactome	NAP1L4	4676	Q99733	unknown	unknown	yes
ENSG00000119596	YLPM1	56252	P49750	mRNA interactome	2.43594	0.00156692	2.73518	0.00371635	linked	recognized	ENSG00000119596	no evidence	mRNA interactome	mRNA interactome	YLPM1	56252	P49750	linked	recognized
ENSG00000130749	ZC3H4	23211	Q9UPT8	candidate RNA binder	2.4049	0.0187132	2.76245	0.0120402	unknown	unknown	ENSG00000130749	mRNA interactome	mRNA interactome	candidate RNA binder	ZC3H4	23211	Q9UPT8	unknown	unknown	yes
ENSG00000129250	KIF1C	10749	O43896	mRNA interactome	2.40128	0.0063768	3.5088	0.0036924	unknown	unknown	ENSG00000129250	mRNA interactome	mRNA interactome	mRNA interactome	KIF1C	10749	O43896	unknown	unknown	yes
ENSG00000140319	SRP14	6727	P37108	mRNA interactome	2.39741	0.0015323	5.13304	0.000737114	linked	recognized	ENSG00000140319	mRNA interactome	mRNA interactome	mRNA interactome	SRP14	6727	P37108	linked	recognized
ENSG00000108107	RPL28	6158	P46779	mRNA interactome	2.38443	0.00830382			linked	unknown	ENSG00000108107	mRNA interactome	no evidence	mRNA interactome	RPL28	6158	P46779	linked	unknown
ENSG00000146701	MDH2	4191	P40926	mRNA interactome	2.37132	0.00388006	2.06197	0.0209027	linked	unknown	ENSG00000146701	mRNA interactome	mRNA interactome	mRNA interactome	MDH2	4191	P40926	linked	unknown		yes	1.1.1.37	oxidoreductase
ENSG00000104356	POP1	10940	Q99575	mRNA interactome	2.36548	0.0523669	3.76347	0.00299974	linked	recognized	ENSG00000104356	mRNA interactome	no evidence	mRNA interactome	POP1	10940	Q99575	linked	recognized
ENSG00000196924	FLNA	2316	P21333	mRNA interactome	2.36451	0.0076702	0.613925	0.375484	linked	unknown	ENSG00000196924	mRNA interactome	mRNA interactome	mRNA interactome	FLNA	2316	P21333	linked	unknown
ENSG00000144713	RPL32	6161	P62910	candidate RNA binder	2.36091	0.014191	2.3842	0.0205237	linked	unknown	ENSG00000144713	mRNA interactome	no evidence	candidate RNA binder	RPL32	6161	P62910	linked	unknown					core	1190	P62910	H.sapiens
ENSG00000189403	HMGB1	3146	P09429	mRNA interactome	2.35001	0.00525803	2.02334	0.00966067	linked	unknown	ENSG00000189403	mRNA interactome	mRNA interactome	mRNA interactome	HMGB1	3146	P09429	linked	unknown
ENSG00000006625	GGCT	79017	O75223	mRNA interactome	2.34584	0.00749821			unknown	unknown	ENSG00000006625	no evidence	no evidence	mRNA interactome	GGCT	79017	O75223	unknown	unknown	yes	yes	2.3.2.4	transferase
ENSG00000144674	GOLGA4	2803	Q13439	mRNA interactome	2.33813	0.00756556	1.10057	0.173422	unknown	recognized	ENSG00000144674	no evidence	no evidence	mRNA interactome	GOLGA4	2803	Q13439	unknown	recognized
ENSG00000174444	RPL4	6124	P36578	candidate RNA binder	2.32589	0.0191883	2.03272	0.0416337	linked	recognized	ENSG00000174444	mRNA interactome	mRNA interactome	candidate RNA binder	RPL4	6124	P36578	linked	recognized					core	337	P36578	H.sapiens
ENSG00000108953	YWHAE	7531	P62258	mRNA interactome	2.32379	0.00470235	0.85083	0.137605	linked	unknown	ENSG00000108953	mRNA interactome	no evidence	mRNA interactome	YWHAE	7531	P62258	linked	unknown					core	421	P62258	H.sapiens
ENSG00000049883	PTCD2	79810	Q8WV60	mRNA interactome	2.32337	0.00696972			linked	unknown	ENSG00000049883	mRNA interactome	mRNA interactome	mRNA interactome	PTCD2	79810	Q8WV60	linked	unknown
ENSG00000179134	SAMD4B	55095	Q5PRF9	mRNA interactome	2.31136	0.00712731			unknown	unknown	ENSG00000179134	no evidence	mRNA interactome	mRNA interactome	SAMD4B	55095	Q5PRF9	unknown	unknown	yes
ENSG00000116030	SUMO1	7341	P63165	mRNA interactome	2.30022	0.00234121	2.7307	0.00848321	unknown	unknown	ENSG00000116030	mRNA interactome	no evidence	mRNA interactome	SUMO1	7341	P63165	unknown	unknown	yes				core	1711	P63165	H.sapiens
ENSG00000119707	RBM25	58517	P49756	mRNA interactome	2.29029	0.00750466	2.56981	0.031272	linked	recognized	ENSG00000119707	mRNA interactome	mRNA interactome	mRNA interactome	RBM25	58517	P49756	linked	recognized
ENSG00000165209	STRBP	55342	Q96SI9	mRNA interactome	2.28561	0.0074153	3.58957	0.00334807	linked	recognized	ENSG00000165209	mRNA interactome	mRNA interactome	mRNA interactome	STRBP	55342	Q96SI9	linked	recognized
ENSG00000055483	USP36	57602	Q9P275	candidate RNA binder	2.27739	0.0103643	2.87963	0.0113763	unknown	unknown	ENSG00000055483	mRNA interactome	no evidence	candidate RNA binder	USP36	57602	Q9P275	unknown	unknown	yes	yes	3.1.2.15	hydrolase
ENSG00000120802	TMPO	7112	P42167	mRNA interactome	2.27124	0.00382081	1.53871	0.0299163	unknown	unknown	ENSG00000120802	no evidence	no evidence	mRNA interactome	TMPO	7112	P42167	unknown	unknown	yes
ENSG00000134333	LDHA	3939	P00338	mRNA interactome	2.2621	0.00759916	2.60648	0.0267272	unknown	unknown	ENSG00000134333	no evidence	no evidence	mRNA interactome	LDHA	3939	P00338	unknown	unknown	yes	yes	1.1.1.27	oxidoreductase
ENSG00000177954	RPS27	6232	P42677	mRNA interactome	2.24242	0.00553962			linked	unknown	ENSG00000177954	no evidence	mRNA interactome	mRNA interactome	RPS27	6232	P42677	linked	unknown					core	1385	P42677	H.sapiens
ENSG00000197958	RPL12	6136	P30050	mRNA interactome	2.20733	0.0062117	2.06339	0.0165741	linked	recognized	ENSG00000197958	no evidence	mRNA interactome	mRNA interactome	RPL12	6136	P30050	linked	recognized
ENSG00000170348	TMED10	10972	P49755	mRNA interactome	2.20582	0.00276295	2.64593	0.0111961	unknown	unknown	ENSG00000170348	no evidence	no evidence	mRNA interactome	TMED10	10972	P49755	unknown	unknown	yes
ENSG00000137710	RDX	5962	P35241	mRNA interactome	2.20464	0.00276257	1.57622	0.0433486	unknown	unknown	ENSG00000137710	mRNA interactome	no evidence	mRNA interactome	RDX	5962	P35241	unknown	unknown	yes
ENSG00000197756	RPL37A	6168	P61513	candidate RNA binder	2.20302	0.02969	2.70222	0.0201884	linked	unknown	ENSG00000197756	no evidence	mRNA interactome	candidate RNA binder	RPL37A	6168	P61513	linked	unknown
ENSG00000105323	HNRNPUL1	11100	Q9BUJ2	candidate RNA binder	2.18145	0.0173136	3.11446	0.0102793	linked	recognized	ENSG00000105323	mRNA interactome	mRNA interactome	candidate RNA binder	HNRNPUL1	11100	Q9BUJ2	linked	recognized
ENSG00000079950	STX7	8417	O15400	mRNA interactome	2.18024	0.00861327			unknown	unknown	ENSG00000079950	no evidence	no evidence	mRNA interactome	STX7	8417	O15400	unknown	unknown	yes
ENSG00000106244	PDAP1	11333	Q13442	mRNA interactome	2.17534	0.00252209	1.43049	0.0359659	unknown	unknown	ENSG00000106244	no evidence	mRNA interactome	mRNA interactome	PDAP1	11333	Q13442	unknown	unknown	yes
ENSG00000125844	RRBP1	6238	Q9P2E9	mRNA interactome	2.15141	0.0098103	1.95081	0.0185391	linked	unknown	ENSG00000125844	no evidence	mRNA interactome	mRNA interactome	RRBP1	6238	Q9P2E9	linked	unknown
ENSG00000122786	CALD1	800	Q05682	mRNA interactome	2.14408	0.00277357	1.22902	0.104752	unknown	unknown	ENSG00000122786	no evidence	no evidence	mRNA interactome	CALD1	800	Q05682	unknown	unknown	yes
ENSG00000156471	PTDSS1	9791	P48651	mRNA interactome	2.13323	0.00520991			unknown	unknown	ENSG00000156471	no evidence	no evidence	mRNA interactome	PTDSS1	9791	P48651	unknown	unknown	yes	yes	2.7.8.8	transferase
ENSG00000181019	NQO1	1728	P15559	mRNA interactome	2.13164	0.0024136	1.24098	0.182029	unknown	unknown	ENSG00000181019	mRNA interactome	no evidence	mRNA interactome	NQO1	1728	P15559	unknown	unknown	yes	yes	1.6.5.2	oxidoreductase
ENSG00000138035	PNPT1	87178	Q8TCS8	candidate RNA binder	2.11597	0.041426			linked	recognized	ENSG00000138035	no evidence	mRNA interactome	candidate RNA binder	PNPT1	87178	Q8TCS8	linked	recognized
ENSG00000108010	GLRX3	10539	O76003	candidate RNA binder	2.11161	0.0139565			linked	recognized	ENSG00000108010	mRNA interactome	no evidence	candidate RNA binder	GLRX3	10539	O76003	linked	recognized
ENSG00000089597	GANAB	23193	Q14697	mRNA interactome	2.11137	0.00995591	1.97784	0.0269583	linked	unknown	ENSG00000089597	mRNA interactome	no evidence	mRNA interactome	GANAB	23193	Q14697	linked	unknown		yes	3.2.1.20	hydrolase
ENSG00000082516	GEMIN5	25929	Q8TEQ6	mRNA interactome	2.10582	0.00216433	2.21267	0.0168715	linked	unknown	ENSG00000082516	mRNA interactome	no evidence	mRNA interactome	GEMIN5	25929	Q8TEQ6	linked	unknown
ENSG00000067225	PKM	5315	P14618	mRNA interactome	2.10492	0.0093307	1.46179	0.0927505	linked	unknown	ENSG00000067225	mRNA interactome	no evidence	mRNA interactome	PKM	5315	P14618	linked	unknown		yes	2.7.1.40	transferase	core	250	P14618	H.sapiens
ENSG00000184863	RBM33	155435	Q96EV2	candidate RNA binder	2.10439	0.0116447			linked	recognized	ENSG00000184863	mRNA interactome	mRNA interactome	candidate RNA binder	RBM33	155435	Q96EV2	linked	recognized
ENSG00000164134	NAA15	80155	Q9BXJ9	candidate RNA binder	2.09893	0.0446349			linked	unknown	ENSG00000164134	mRNA interactome	no evidence	candidate RNA binder	NAA15	80155	Q9BXJ9	linked	unknown		yes	2.3.1.	transferase	core	479	Q9BXJ9	H.sapiens
ENSG00000074356	C17orf85	55421	Q53F19	candidate RNA binder	2.08152	0.0190675	-0.717714	0.663427	unknown	unknown	ENSG00000074356	mRNA interactome	mRNA interactome	candidate RNA binder	C17orf85	55421	Q53F19	unknown	unknown	yes
ENSG00000136068	FLNB	2317	O75369	mRNA interactome	2.06724	0.00332168			unknown	unknown	ENSG00000136068	no evidence	mRNA interactome	mRNA interactome	FLNB	2317	O75369	unknown	unknown	yes
ENSG00000163399	ATP1A1	476	P05023	mRNA interactome	2.05475	0.00304599	2.37232	0.0148731	unknown	unknown	ENSG00000163399	no evidence	no evidence	mRNA interactome	ATP1A1	476	P05023	unknown	unknown	yes	yes	3.6.3.9	hydrolase
ENSG00000159140	SON	6651	P18583	mRNA interactome	2.0521	0.00995591	2.46062	0.0121803	linked	recognized	ENSG00000159140	mRNA interactome	mRNA interactome	mRNA interactome	SON	6651	P18583	linked	recognized
ENSG00000004478	FKBP4	2288	Q02790	candidate RNA binder	2.0042	0.0116992			unknown	unknown	ENSG00000004478	mRNA interactome	no evidence	candidate RNA binder	FKBP4	2288	Q02790	unknown	unknown	yes	yes	5.2.1.8.	isomerase
ENSG00000197694	SPTAN1	6709	Q13813	mRNA interactome	2.00155	0.00292811	0.822984	0.177419	unknown	unknown	ENSG00000197694	no evidence	no evidence	mRNA interactome	SPTAN1	6709	Q13813	unknown	unknown	yes
ENSG00000115310	RTN4	57142	Q9NQC3	mRNA interactome	1.98904	0.0112214	2.07464	0.00965774	unknown	unknown	ENSG00000115310	mRNA interactome	no evidence	mRNA interactome	RTN4	57142	Q9NQC3	unknown	unknown	yes
ENSG00000172757	CFL1	1072	P23528	mRNA interactome	1.9512	0.00386398	0.560941	0.42563	unknown	unknown	ENSG00000172757	no evidence	no evidence	mRNA interactome	CFL1	1072	P23528	unknown	unknown	yes
ENSG00000143799	PARP1	142	P09874	candidate RNA binder	1.95023	0.0127824	1.56142	0.0302205	linked	unknown	ENSG00000143799	mRNA interactome	mRNA interactome	candidate RNA binder	PARP1	142	P09874	linked	unknown		yes	2.4.2.36	transferase
ENSG00000079819	EPB41L2	2037	O43491	mRNA interactome	1.93777	0.00558845	1.51397	0.143893	unknown	unknown	ENSG00000079819	no evidence	no evidence	mRNA interactome	EPB41L2	2037	O43491	unknown	unknown	yes
ENSG00000124207	CSE1L	1434	P55060	mRNA interactome	1.93557	0.00391877	1.86618	0.0338646	unknown	unknown	ENSG00000124207	no evidence	no evidence	mRNA interactome	CSE1L	1434	P55060	unknown	unknown	yes
ENSG00000136810	TXN	7295	P10599	mRNA interactome	1.91827	0.00418817	0.967627	0.0927505	linked	recognized	ENSG00000136810	mRNA interactome	mRNA interactome	mRNA interactome	TXN	7295	P10599	linked	recognized		yes	1.8.1.9	oxidoreductase	core	1586	P10599	H.sapiens
ENSG00000084207	GSTP1	2950	P09211	mRNA interactome	1.90999	0.00501753	0.672156	0.38255	unknown	unknown	ENSG00000084207	no evidence	no evidence	mRNA interactome	GSTP1	2950	P09211	unknown	unknown	yes	yes	2.5.1.18	transferase
ENSG00000005022	SLC25A5	292	P05141	mRNA interactome	1.90258	0.00891104	1.58048	0.0646645	unknown	unknown	ENSG00000005022	mRNA interactome	no evidence	mRNA interactome	SLC25A5	292	P05141	unknown	unknown	yes				core	557	P05141	H.sapiens
ENSG00000188612	SUMO2	6613	P61956	mRNA interactome	1.86887	0.00352157	1.94817	0.0128561	unknown	unknown	ENSG00000188612	no evidence	mRNA interactome	mRNA interactome	SUMO2	6613	P61956	unknown	unknown	yes				core	1711	P61956	H.sapiens
ENSG00000136448	NMT1	4836	P30419	mRNA interactome	1.85083	0.00378184			unknown	unknown	ENSG00000136448	no evidence	no evidence	mRNA interactome	NMT1	4836	P30419	unknown	unknown	yes	yes	2.3.1.97	transferase
ENSG00000101856	PGRMC1	10857	O00264	mRNA interactome	1.82544	0.031899	3.65367	0.00320628	unknown	unknown	ENSG00000101856	no evidence	no evidence	mRNA interactome	PGRMC1	10857	O00264	unknown	unknown	yes
ENSG00000130589	HELZ2	85441	Q9BYK8	candidate RNA binder	1.80189	0.0183138	2.27415	0.0177655	linked	unknown	ENSG00000130589	mRNA interactome	mRNA interactome	candidate RNA binder	HELZ2	85441	Q9BYK8	linked	unknown
ENSG00000167004	PDIA3	2923	P30101	mRNA interactome	1.80036	0.00623139	0.989933	0.143256	linked	unknown	ENSG00000167004	mRNA interactome	no evidence	mRNA interactome	PDIA3	2923	P30101	linked	unknown		yes	5.3.4.1.	isomerase
ENSG00000110955	ATP5B	506	P06576	mRNA interactome	1.79334	0.00681036	0.958692	0.149709	unknown	unknown	ENSG00000110955	no evidence	no evidence	mRNA interactome	ATP5B	506	P06576	unknown	unknown	yes	yes	3.6.3.14	hydrolase
ENSG00000044574	HSPA5	3309	P11021	mRNA interactome	1.7864	0.00418346	0.952175	0.202412	linked	unknown	ENSG00000044574	no evidence	no evidence	mRNA interactome	HSPA5	3309	P11021	linked	unknown
ENSG00000180098	TRNAU1AP	54952	Q9NX07	mRNA interactome	1.78442	0.110264	3.62572	0.00778594	linked	recognized	ENSG00000180098	mRNA interactome	mRNA interactome	mRNA interactome	TRNAU1AP	54952	Q9NX07	linked	recognized					core	1975	Q9NX07	H.sapiens
ENSG00000179218	CALR	811	P27797	mRNA interactome	1.7771	0.00964165	0.836967	0.218173	linked	unknown	ENSG00000179218	mRNA interactome	no evidence	mRNA interactome	CALR	811	P27797	linked	unknown
ENSG00000074800	ENO1	2023	P06733	mRNA interactome	1.70124	0.00623139	1.13827	0.110141	linked	unknown	ENSG00000074800	mRNA interactome	no evidence	mRNA interactome	ENO1	2023	P06733	linked	unknown		yes	4.2.1.11	lyase	core	183	P06733	H.sapiens
ENSG00000115541	HSPE1	3336	P61604	mRNA interactome	1.67263	0.00542843	0.764498	0.202412	unknown	unknown	ENSG00000115541	mRNA interactome	no evidence	mRNA interactome	HSPE1	3336	P61604	unknown	unknown	yes
ENSG00000138413	IDH1	3417	O75874	mRNA interactome	1.64009	0.00757727	0.742038	0.372736	unknown	unknown	ENSG00000138413	no evidence	no evidence	mRNA interactome	IDH1	3417	O75874	unknown	unknown	yes	yes	1.1.1.42	oxidoreductase
ENSG00000091140	DLD	1738	P09622	mRNA interactome	1.63276	0.0125468	2.89155	0.00786344	linked	recognized	ENSG00000091140	no evidence	no evidence	mRNA interactome	DLD	1738	P09622	linked	recognized		yes	1.8.1.4	oxidoreductase
ENSG00000152234	ATP5A1	498	P25705	candidate RNA binder	1.56357	0.0487156	1.60367	0.047875	unknown	unknown	ENSG00000152234	mRNA interactome	no evidence	candidate RNA binder	ATP5A1	498	P25705	unknown	unknown	yes	yes	3.6.3.14	hydrolase
ENSG00000164104	HMGB2	3148	P26583	candidate RNA binder	1.55701	0.012096	1.1305	0.0589418	linked	unknown	ENSG00000164104	mRNA interactome	mRNA interactome	candidate RNA binder	HMGB2	3148	P26583	linked	unknown
ENSG00000149925	ALDOA	226	P62861	candidate RNA binder	1.52982	0.0101695	1.01366	0.163658	linked	unknown	ENSG00000149925	no evidence	mRNA interactome	candidate RNA binder	ALDOA	226	P62861	linked	unknown		yes	4.1.2.13	lyase
ENSG00000163541	SUCLG1	8802	P53597	candidate RNA binder	1.43016	0.0372444	0.894079	0.309353	unknown	unknown	ENSG00000163541	mRNA interactome	no evidence	candidate RNA binder	SUCLG1	8802	P53597	unknown	unknown	yes	yes	6.2.1.4	ligase
ENSG00000113013	HSPA9	3313	P38646	candidate RNA binder	1.40942	0.0149618	0.955497	0.130338	unknown	unknown	ENSG00000113013	mRNA interactome	mRNA interactome	candidate RNA binder	HSPA9	3313	P38646	unknown	unknown	yes
ENSG00000101150	TPD52L2	7165	O43399	candidate RNA binder	1.38487	0.0408457	1.26489	0.158583	unknown	unknown	ENSG00000101150	mRNA interactome	no evidence	candidate RNA binder	TPD52L2	7165	O43399	unknown	unknown	yes
ENSG00000198919	DZIP3	9666	Q86Y13	candidate RNA binder	1.38012	0.0276082			linked	unknown	ENSG00000198919	mRNA interactome	no evidence	candidate RNA binder	DZIP3	9666	Q86Y13	linked	unknown
ENSG00000153113	CAST	831	P20810	candidate RNA binder	1.32213	0.0477128			unknown	unknown	ENSG00000153113	mRNA interactome	no evidence	candidate RNA binder	CAST	831	P20810	unknown	unknown	yes
ENSG00000144381	HSPD1	3329	P10809	candidate RNA binder	1.12307	0.0275614	0.667895	0.24537	linked	unknown	ENSG00000144381	mRNA interactome	no evidence	candidate RNA binder	HSPD1	3329	P10809	linked	unknown					core	149	P10809	H.sapiens
ENSG00000168275	COA6	388753	Q5JTJ3	candidate RNA binder	1.02373	0.0427947	0.453543	0.506853	unknown	unknown	ENSG00000168275	mRNA interactome	no evidence	candidate RNA binder	COA6	388753	Q5JTJ3	unknown	unknown	yes
ENSG00000100442	FKBP3	2287	Q00688	candidate RNA binder	1.02027	0.0485143	1.07709	0.187529	unknown	unknown	ENSG00000100442	mRNA interactome	no evidence	candidate RNA binder	FKBP3	2287	Q00688	unknown	unknown	yes	yes	5.2.1.8	isomerase
ENSG00000174231	PRPF8	10594	Q6P2Q9	candidate RNA binder	0.558871	0.499036	1.73198	0.0464258	linked	recognized	ENSG00000174231	mRNA interactome	mRNA interactome	candidate RNA binder	PRPF8	10594	Q6P2Q9	linked	recognized					core	1	Q6P2Q9	H.sapiens
ENSG00000125743	SNRPD2	6633	P62316	candidate RNA binder	0.461396	0.558479	1.73635	0.0485618	linked	recognized	ENSG00000125743	mRNA interactome	no evidence	candidate RNA binder	SNRPD2	6633	P62316	linked	recognized
ENSG00000146109	ABT1	29777	Q9ULW3	mRNA interactome			3.82576	0.00523949	linked	unknown	ENSG00000146109	mRNA interactome	mRNA interactome	mRNA interactome	ABT1	29777	Q9ULW3	linked	unknown					core	1547	Q9ULW3	H.sapiens
ENSG00000157895	C12orf43	64897	Q96C57	mRNA interactome			3.48982	0.00415913	unknown	unknown	ENSG00000157895	no evidence	no evidence	mRNA interactome	C12orf43	64897	Q96C57	unknown	unknown	yes
ENSG00000143793	C1orf35	79169	Q9BU76	mRNA interactome			3.67644	0.00415369	unknown	unknown	ENSG00000143793	mRNA interactome	mRNA interactome	mRNA interactome	C1orf35	79169	Q9BU76	unknown	unknown	yes
ENSG00000060339	CCAR1	55749	Q8IX12	mRNA interactome			3.43833	0.00246878	linked	recognized	ENSG00000060339	mRNA interactome	mRNA interactome	mRNA interactome	CCAR1	55749	Q8IX12	linked	recognized
ENSG00000163468	CCT3	7203	P49368	candidate RNA binder			1.84403	0.031272	linked	unknown	ENSG00000163468	no evidence	mRNA interactome	candidate RNA binder	CCT3	7203	P49368	linked	unknown
ENSG00000115484	CCT4	10575	P50991	mRNA interactome			2.85941	0.00790176	linked	unknown	ENSG00000115484	mRNA interactome	no evidence	mRNA interactome	CCT4	10575	P50991	linked	unknown					core	140	P50991	H.sapiens
ENSG00000146731	CCT6A	908	P40227	candidate RNA binder			2.41007	0.0208596	linked	unknown	ENSG00000146731	mRNA interactome	no evidence	candidate RNA binder	CCT6A	908	P40227	linked	unknown
ENSG00000117877	CD3EAP	10849	O15446	mRNA interactome			2.94497	0.00333125	linked	recognized	ENSG00000117877	mRNA interactome	no evidence	mRNA interactome	CD3EAP	10849	O15446	linked	recognized
ENSG00000173575	CHD2	1106	O14647	mRNA interactome			2.77562	0.00830241	linked	unknown	ENSG00000173575	mRNA interactome	mRNA interactome	mRNA interactome	CHD2	1106	O14647	linked	unknown
ENSG00000184220	CMSS1	84319	Q9BQ75	mRNA interactome			3.96027	0.00382479	unknown	recognized	ENSG00000184220	mRNA interactome	mRNA interactome	mRNA interactome	CMSS1	84319	Q9BQ75	unknown	recognized
ENSG00000107864	CPEB3	22849	Q8NE35	mRNA interactome			3.72284	0.00383214	linked	recognized	ENSG00000107864	mRNA interactome	mRNA interactome	mRNA interactome	CPEB3	22849	Q8NE35	linked	recognized
ENSG00000160917	CPSF4	10898	O95639	mRNA interactome			3.67619	0.000765534	linked	unknown	ENSG00000160917	no evidence	mRNA interactome	mRNA interactome	CPSF4	10898	O95639	linked	unknown
ENSG00000062485	CS	1431	O75390	candidate RNA binder			1.71223	0.0425513	unknown	unknown	ENSG00000062485	no evidence	mRNA interactome	candidate RNA binder	CS	1431	O75390	unknown	unknown	yes	yes	2.3.3.1	transferase
ENSG00000172115	CYCS	54205	P99999	mRNA interactome			2.61973	0.00968013	unknown	unknown	ENSG00000172115	no evidence	no evidence	mRNA interactome	CYCS	54205	P99999	unknown	unknown	yes
ENSG00000164934	DCAF13	25879	Q9NV06	mRNA interactome			3.00076	0.0081581	linked	recognized	ENSG00000164934	mRNA interactome	mRNA interactome	mRNA interactome	DCAF13	25879	Q9NV06	linked	recognized					core	333	Q9NV06	H.sapiens
ENSG00000178105	DDX10	1662	Q13206	mRNA interactome			3.09852	0.00874702	linked	recognized	ENSG00000178105	mRNA interactome	mRNA interactome	mRNA interactome	DDX10	1662	Q13206	linked	recognized					core	226	Q13206	H.sapiens
ENSG00000124228	DDX27	55661	Q96GQ7	mRNA interactome			3.39197	0.00337976	unknown	recognized	ENSG00000124228	mRNA interactome	mRNA interactome	mRNA interactome	DDX27	55661	Q96GQ7	unknown	recognized					core	313	Q96GQ7	H.sapiens
ENSG00000105671	DDX49	54555	Q9Y6V7	mRNA interactome			3.97783	0.00779298	linked	recognized	ENSG00000105671	mRNA interactome	no evidence	mRNA interactome	DDX49	54555	Q9Y6V7	linked	recognized
ENSG00000185163	DDX51	317781	Q8N8A6	mRNA interactome			3.13195	0.00246878	linked	recognized	ENSG00000185163	mRNA interactome	mRNA interactome	mRNA interactome	DDX51	317781	Q8N8A6	linked	recognized					core	1008	Q8N8A6	H.sapiens
ENSG00000141141	DDX52	11056	Q9Y2R4	mRNA interactome			3.4171	0.00252563	linked	recognized	ENSG00000141141	mRNA interactome	mRNA interactome	mRNA interactome	DDX52	11056	Q9Y2R4	linked	recognized
ENSG00000181381	DDX60L	91351	Q5H9U9	mRNA interactome			5.05943	0.00994987	linked	recognized	ENSG00000181381	no evidence	no evidence	mRNA interactome	DDX60L	91351	Q5H9U9	linked	recognized
ENSG00000124795	DEK	7913	P35659	mRNA interactome			4.30463	0.00382479	linked	recognized	ENSG00000124795	mRNA interactome	mRNA interactome	mRNA interactome	DEK	7913	P35659	linked	recognized
ENSG00000086189	DIMT1	27292	Q9UNQ2	mRNA interactome			3.909	0.00209128	linked	recognized	ENSG00000086189	mRNA interactome	mRNA interactome	mRNA interactome	DIMT1	27292	Q9UNQ2	linked	recognized					core	433	Q9UNQ2	H.sapiens
ENSG00000141994	DUS3L	56931	Q96G46	candidate RNA binder			3.42804	0.0148731	linked	recognized	ENSG00000141994	no evidence	mRNA interactome	candidate RNA binder	DUS3L	56931	Q96G46	linked	recognized					core	383	Q96G46	H.sapiens
ENSG00000144048	DUSP11	8446	O75319	mRNA interactome			3.79563	0.00304661	linked	unknown	ENSG00000144048	mRNA interactome	mRNA interactome	mRNA interactome	DUSP11	8446	O75319	linked	unknown		yes	3.1.3.16	hydrolase
ENSG00000130829	DUSP9	1852	Q99956	mRNA interactome			2.84567	0.0081581	unknown	recognized	ENSG00000130829	no evidence	no evidence	mRNA interactome	DUSP9	1852	Q99956	unknown	recognized		yes	3.1.3.16	hydrolase
ENSG00000117395	EBNA1BP2	10969	Q99848	mRNA interactome			3.57925	0.00610403	linked	recognized	ENSG00000117395	mRNA interactome	mRNA interactome	mRNA interactome	EBNA1BP2	10969	Q99848	linked	recognized
ENSG00000108883	EFTUD2	9343	Q15029	mRNA interactome			4.57022	0.003264	linked	recognized	ENSG00000108883	mRNA interactome	mRNA interactome	mRNA interactome	EFTUD2	9343	Q15029	linked	recognized
ENSG00000114784	EIF1B	10289	O60739	mRNA interactome			2.64687	0.00962272	linked	unknown	ENSG00000114784	no evidence	mRNA interactome	mRNA interactome	EIF1B	10289	O60739	linked	unknown					core	1318	O60739	H.sapiens
ENSG00000138399	FASTKD1	79675	Q53R41	mRNA interactome			3.87003	0.00479669	unknown	recognized	ENSG00000138399	mRNA interactome	mRNA interactome	mRNA interactome	FASTKD1	79675	Q53R41	unknown	recognized
ENSG00000134697	GNL2	29889	Q13823	mRNA interactome			3.59104	0.00390046	linked	unknown	ENSG00000134697	mRNA interactome	mRNA interactome	mRNA interactome	GNL2	29889	Q13823	linked	unknown					core	234	Q13823	H.sapiens
ENSG00000160818	GPATCH4	54865	Q5T3I0	mRNA interactome			3.56149	0.00347441	unknown	recognized	ENSG00000160818	mRNA interactome	no evidence	mRNA interactome	GPATCH4	54865	Q5T3I0	unknown	recognized
ENSG00000119285	HEATR1	55127	Q9H583	mRNA interactome			3.96219	0.000598413	linked	recognized	ENSG00000119285	mRNA interactome	mRNA interactome	mRNA interactome	HEATR1	55127	Q9H583	linked	recognized					core	477	Q9H583	H.sapiens
ENSG00000143319	ISG20L2	81875	Q9H9L3	candidate RNA binder			2.33125	0.0208663	linked	recognized	ENSG00000143319	mRNA interactome	no evidence	candidate RNA binder	ISG20L2	81875	Q9H9L3	linked	recognized
ENSG00000131773	KHDRBS3	10656	O75525	mRNA interactome			4.60594	0.00665723	linked	recognized	ENSG00000131773	no evidence	mRNA interactome	mRNA interactome	KHDRBS3	10656	O75525	linked	recognized
ENSG00000129347	KRI1	65095	Q8N9T8	mRNA interactome			3.44145	0.00390721	unknown	unknown	ENSG00000129347	mRNA interactome	no evidence	mRNA interactome	KRI1	65095	Q8N9T8	unknown	unknown	yes				core	1092	Q8N9T8	H.sapiens
ENSG00000175324	LSM1	27257	O15116	mRNA interactome			4.41332	0.00379682	linked	recognized	ENSG00000175324	mRNA interactome	mRNA interactome	mRNA interactome	LSM1	27257	O15116	linked	recognized
ENSG00000007392	LUC7L	55692	Q9NQ29	mRNA interactome			4.06811	0.00256917	linked	recognized	ENSG00000007392	no evidence	no evidence	mRNA interactome	LUC7L	55692	Q9NQ29	linked	recognized
ENSG00000198042	MAK16	84549	Q9BXY0	mRNA interactome			3.68844	0.00667657	unknown	unknown	ENSG00000198042	mRNA interactome	no evidence	mRNA interactome	MAK16	84549	Q9BXY0	unknown	unknown	yes
ENSG00000140259	MFAP1	4236	P55081	mRNA interactome			5.01126	0.000438589	unknown	recognized	ENSG00000140259	mRNA interactome	mRNA interactome	mRNA interactome	MFAP1	4236	P55081	unknown	recognized
ENSG00000137547	MRPL15	29088	Q9P015	mRNA interactome			4.52654	0.00256917	linked	unknown	ENSG00000137547	mRNA interactome	mRNA interactome	mRNA interactome	MRPL15	29088	Q9P015	linked	unknown
ENSG00000112996	MRPS30	10884	Q9NP92	candidate RNA binder			2.35862	0.0141541	linked	unknown	ENSG00000112996	mRNA interactome	no evidence	candidate RNA binder	MRPS30	10884	Q9NP92	linked	unknown
ENSG00000135972	MRPS9	64965	P82933	mRNA interactome			3.67429	0.0033278	linked	unknown	ENSG00000135972	no evidence	mRNA interactome	mRNA interactome	MRPS9	64965	P82933	linked	unknown
ENSG00000135372	NAT10	55226	Q9H0A0	mRNA interactome			3.42264	0.00390046	unknown	recognized	ENSG00000135372	mRNA interactome	mRNA interactome	mRNA interactome	NAT10	55226	Q9H0A0	unknown	recognized		yes	2.3.1.	transferase
ENSG00000186416	NKRF	55922	O15226	mRNA interactome			4.37857	0.00196657	unknown	recognized	ENSG00000186416	mRNA interactome	mRNA interactome	mRNA interactome	NKRF	55922	O15226	unknown	recognized
ENSG00000184967	NOC4L	79050	Q9BVI4	mRNA interactome			3.20701	0.00629171	linked	unknown	ENSG00000184967	mRNA interactome	no evidence	mRNA interactome	NOC4L	79050	Q9BVI4	linked	unknown
ENSG00000165271	NOL6	65083	Q9H6R4	mRNA interactome			3.47338	0.0042784	linked	recognized	ENSG00000165271	mRNA interactome	no evidence	mRNA interactome	NOL6	65083	Q9H6R4	linked	recognized
ENSG00000146909	NOM1	64434	Q5C9Z4	mRNA interactome			3.4316	0.00551088	linked	recognized	ENSG00000146909	no evidence	mRNA interactome	mRNA interactome	NOM1	64434	Q5C9Z4	linked	recognized
ENSG00000087269	NOP14	8602	P78316	candidate RNA binder			2.33867	0.0161142	linked	recognized	ENSG00000087269	mRNA interactome	mRNA interactome	candidate RNA binder	NOP14	8602	P78316	linked	recognized					core	881	P78316	H.sapiens
ENSG00000164346	NSA2	10412	O95478	candidate RNA binder			2.87333	0.0180917	linked	unknown	ENSG00000164346	mRNA interactome	mRNA interactome	candidate RNA binder	NSA2	10412	O95478	linked	unknown					core	492	O95478	H.sapiens
ENSG00000136243	NUPL2	11097	O15504	candidate RNA binder			2.3364	0.01639	linked	unknown	ENSG00000136243	no evidence	mRNA interactome	candidate RNA binder	NUPL2	11097	O15504	linked	unknown
ENSG00000100105	PATZ1	23598	Q9HBE1	mRNA interactome			3.54967	0.00420289	unknown	unknown	ENSG00000100105	no evidence	no evidence	mRNA interactome	PATZ1	23598	Q9HBE1	unknown	unknown	yes
ENSG00000130024	PHF10	55274	Q8WUB8	mRNA interactome			3.82188	0.00293383	unknown	unknown	ENSG00000130024	no evidence	no evidence	mRNA interactome	PHF10	55274	Q8WUB8	unknown	unknown	yes
ENSG00000118482	PHF3	23469	Q92576	mRNA interactome			3.487	0.00420289	unknown	recognized	ENSG00000118482	no evidence	no evidence	mRNA interactome	PHF3	23469	Q92576	unknown	recognized
ENSG00000134283	PPHLN1	51535	Q8NEY8	mRNA interactome			4.43004	0.00198706	unknown	unknown	ENSG00000134283	mRNA interactome	mRNA interactome	mRNA interactome	PPHLN1	51535	Q8NEY8	unknown	unknown	yes
ENSG00000166794	PPIB	5479	P23284	candidate RNA binder			2.25618	0.047875	unknown	unknown	ENSG00000166794	mRNA interactome	mRNA interactome	candidate RNA binder	PPIB	5479	P23284	unknown	unknown	yes	yes	5.2.1.8	isomerase
ENSG00000117360	PRPF3	9129	O43395	mRNA interactome			2.94032	0.00757925	linked	recognized	ENSG00000117360	no evidence	mRNA interactome	mRNA interactome	PRPF3	9129	O43395	linked	recognized
ENSG00000105618	PRPF31	26121	Q8WWY3	candidate RNA binder			2.33228	0.0148716	linked	recognized	ENSG00000105618	mRNA interactome	mRNA interactome	candidate RNA binder	PRPF31	26121	Q8WWY3	linked	recognized
ENSG00000008018	PSMB1	5689	P20618	mRNA interactome			2.78531	0.00858153	linked	unknown	ENSG00000008018	no evidence	no evidence	mRNA interactome	PSMB1	5689	P20618	linked	unknown					core	954	P20618	H.sapiens
ENSG00000004534	RBM6	10180	P78332	mRNA interactome			4.16219	0.0032936	linked	recognized	ENSG00000004534	mRNA interactome	mRNA interactome	mRNA interactome	RBM6	10180	P78332	linked	recognized
ENSG00000213516	RBMXL1	494115	Q96E39	mRNA interactome			4.73886	0.00222512	linked	recognized	ENSG00000213516	no evidence	no evidence	mRNA interactome	RBMXL1	494115	Q96E39	linked	recognized
ENSG00000179051	RCC2	55920	Q9P258	mRNA interactome			4.38847	0.00377649	unknown	unknown	ENSG00000179051	mRNA interactome	mRNA interactome	mRNA interactome	RCC2	55920	Q9P258	unknown	unknown	yes
ENSG00000148300	REXO4	57109	Q9GZR2	candidate RNA binder			2.71807	0.0224442	linked	recognized	ENSG00000148300	mRNA interactome	mRNA interactome	candidate RNA binder	REXO4	57109	Q9GZR2	linked	recognized
ENSG00000117133	RPF1	80135	Q9H9Y2	mRNA interactome			2.73257	0.00974336	linked	unknown	ENSG00000117133	no evidence	mRNA interactome	mRNA interactome	RPF1	80135	Q9H9Y2	linked	unknown					core	769	Q9H9Y2	H.sapiens
ENSG00000197498	RPF2	84154	Q9H7B2	candidate RNA binder			2.45209	0.0124398	unknown	unknown	ENSG00000197498	mRNA interactome	mRNA interactome	candidate RNA binder	RPF2	84154	Q9H7B2	unknown	unknown	yes				core	792	Q9H7B2	H.sapiens
ENSG00000163125	RPRD2	23248	Q5VT52	mRNA interactome			2.84035	0.00749663	linked	recognized	ENSG00000163125	no evidence	no evidence	mRNA interactome	RPRD2	23248	Q5VT52	linked	recognized
ENSG00000134419	RPS15A	6210	P62244	mRNA interactome			3.34803	0.00612742	linked	unknown	ENSG00000134419	mRNA interactome	mRNA interactome	mRNA interactome	RPS15A	6210	P62244	linked	unknown					core	905	P62244	H.sapiens
ENSG00000187051	RPS19BP1	91582	Q86WX3	mRNA interactome			3.06256	0.00931679	unknown	unknown	ENSG00000187051	mRNA interactome	mRNA interactome	mRNA interactome	RPS19BP1	91582	Q86WX3	unknown	unknown	yes
ENSG00000142937	RPS8	6202	P62241	mRNA interactome			3.57823	0.00336097	linked	unknown	ENSG00000142937	mRNA interactome	mRNA interactome	mRNA interactome	RPS8	6202	P62241	linked	unknown
ENSG00000124541	RRP36	88745	Q96EU6	mRNA interactome			3.04166	0.00825056	linked	unknown	ENSG00000124541	mRNA interactome	mRNA interactome	mRNA interactome	RRP36	88745	Q96EU6	linked	unknown
ENSG00000189306	RRP7A	27341	Q9Y3A4	mRNA interactome			3.23008	0.00473061	linked	unknown	ENSG00000189306	mRNA interactome	no evidence	mRNA interactome	RRP7A	27341	Q9Y3A4	linked	unknown
ENSG00000179041	RRS1	23212	Q15050	candidate RNA binder			2.5207	0.0188253	linked	recognized	ENSG00000179041	mRNA interactome	mRNA interactome	candidate RNA binder	RRS1	23212	Q15050	linked	recognized
ENSG00000137876	RSL24D1	51187	Q9UHA3	mRNA interactome			3.2519	0.00758518	linked	unknown	ENSG00000137876	no evidence	no evidence	mRNA interactome	RSL24D1	51187	Q9UHA3	linked	unknown
ENSG00000213079	SCAF8	22828	Q9UPN6	mRNA interactome			4.06579	0.00254809	linked	recognized	ENSG00000213079	no evidence	no evidence	mRNA interactome	SCAF8	22828	Q9UPN6	linked	recognized					core	1649	Q9UPN6	H.sapiens
ENSG00000104897	SF3A2	8175	Q15428	mRNA interactome			4.7876	0.000761424	linked	unknown	ENSG00000104897	mRNA interactome	mRNA interactome	mRNA interactome	SF3A2	8175	Q15428	linked	unknown
ENSG00000157106	SMG1	23049	Q96Q15	candidate RNA binder			3.06294	0.0254128	linked	unknown	ENSG00000157106	no evidence	mRNA interactome	candidate RNA binder	SMG1	23049	Q96Q15	linked	unknown		yes	2.7.11.1,	transferase
ENSG00000119953	SMNDC1	10285	O75940	mRNA interactome			4.12111	0.00423932	linked	recognized	ENSG00000119953	mRNA interactome	no evidence	mRNA interactome	SMNDC1	10285	O75940	linked	recognized
ENSG00000116350	SRSF4	6429	Q08170	mRNA interactome			3.96496	0.00256917	linked	recognized	ENSG00000116350	mRNA interactome	mRNA interactome	mRNA interactome	SRSF4	6429	Q08170	linked	recognized
ENSG00000149136	SSRP1	6749	Q08945	mRNA interactome			3.33609	0.00612742	linked	unknown	ENSG00000149136	mRNA interactome	mRNA interactome	mRNA interactome	SSRP1	6749	Q08945	linked	unknown
ENSG00000109111	SUPT6H	6830	Q7KZ85	mRNA interactome			3.32431	0.00125129	linked	recognized	ENSG00000109111	mRNA interactome	mRNA interactome	mRNA interactome	SUPT6H	6830	Q7KZ85	linked	recognized					core	348	Q7KZ85	H.sapiens
ENSG00000156502	SUPV3L1	6832	Q8IYB8	mRNA interactome			3.4169	0.00442156	linked	recognized	ENSG00000156502	mRNA interactome	mRNA interactome	mRNA interactome	SUPV3L1	6832	Q8IYB8	linked	recognized
ENSG00000198900	TOP1	7150	P11387	candidate RNA binder			2.36892	0.0205543	linked	unknown	ENSG00000198900	mRNA interactome	mRNA interactome	candidate RNA binder	TOP1	7150	P11387	linked	unknown
ENSG00000131747	TOP2A	7153	P11388	candidate RNA binder			2.44817	0.0128679	linked	unknown	ENSG00000131747	no evidence	mRNA interactome	candidate RNA binder	TOP2A	7153	P11388	linked	unknown					core	23	P11388	H.sapiens
ENSG00000145331	TRMT10A	93587	Q8TBZ6	mRNA interactome			3.64574	0.00568275	unknown	recognized	ENSG00000145331	mRNA interactome	no evidence	mRNA interactome	TRMT10A	93587	Q8TBZ6	unknown	recognized
ENSG00000167112	TRUB2	26995	O95900	mRNA interactome			2.8959	0.00775366	linked	recognized	ENSG00000167112	mRNA interactome	mRNA interactome	mRNA interactome	TRUB2	26995	O95900	linked	recognized
ENSG00000135763	URB2	9816	Q14146	mRNA interactome			3.62684	0.00479669	unknown	unknown	ENSG00000135763	no evidence	no evidence	mRNA interactome	URB2	9816	Q14146	unknown	unknown	yes
ENSG00000011260	UTP18	51096	Q9Y5J1	mRNA interactome			4.29857	0.00244481	linked	unknown	ENSG00000011260	mRNA interactome	mRNA interactome	mRNA interactome	UTP18	51096	Q9Y5J1	linked	unknown
ENSG00000132467	UTP3	57050	Q9NQZ2	mRNA interactome			3.83822	0.00377669	unknown	recognized	ENSG00000132467	mRNA interactome	mRNA interactome	mRNA interactome	UTP3	57050	Q9NQZ2	unknown	recognized
ENSG00000136709	WDR33	55339	Q9C0J8	mRNA interactome			3.43747	0.00387743	linked	unknown	ENSG00000136709	no evidence	mRNA interactome	mRNA interactome	WDR33	55339	Q9C0J8	linked	unknown
ENSG00000131732	ZCCHC9	84240	Q8N567	mRNA interactome			4.02482	0.000926554	unknown	unknown	ENSG00000131732	mRNA interactome	no evidence	mRNA interactome	ZCCHC9	84240	Q8N567	unknown	unknown	yes
ENSG00000167962	ZNF598	90850	Q86UK7	mRNA interactome			3.59289	0.00336097	unknown	unknown	ENSG00000167962	mRNA interactome	mRNA interactome	mRNA interactome	ZNF598	90850	Q86UK7	unknown	unknown	yes
ENSG00000132485	ZRANB2	9406	O95218	candidate RNA binder			2.03405	0.0431332	linked	unknown	ENSG00000132485	mRNA interactome	mRNA interactome	candidate RNA binder	ZRANB2	9406	O95218	linked	unknown
											ENSG00000204574	mRNA interactome	mRNA interactome	no evidence	ABCF1	23	Q8NE71	linked	unknown
											ENSG00000167315	mRNA interactome	no evidence	no evidence	ACAA2	10449	P42765	unknown	unknown	yes	yes	2.3.1.16	transferase
											ENSG00000130402	mRNA interactome	no evidence	no evidence	ACTN4	81	O43707	linked	unknown
											ENSG00000197381	no evidence	mRNA interactome	no evidence	ADARB1	104	P78563	linked	recognized
											ENSG00000185736	mRNA interactome	no evidence	no evidence	ADARB2	105	Q9NS39	linked	recognized
											ENSG00000087274	mRNA interactome	no evidence	no evidence	ADD1	118	P35611	unknown	unknown	yes
											ENSG00000156110	mRNA interactome	no evidence	no evidence	ADK	132	P55263	unknown	unknown	yes	yes	2.7.1.20,	transferase	core	793	P55263	H.sapiens
											ENSG00000092847	no evidence	mRNA interactome	no evidence	AGO1	26523	Q9UL18	linked	recognized
											ENSG00000126070	mRNA interactome	mRNA interactome	no evidence	AGO3	192669	Q9H9G7	linked	recognized
											ENSG00000197976	no evidence	mRNA interactome	no evidence	AKAP17A	8227	Q02040	linked	unknown
											ENSG00000059573	mRNA interactome	no evidence	no evidence	ALDH18A1	5832	P54886	unknown	unknown	yes	yes	1.2.1.41	oxidoreductase
											ENSG00000119711	mRNA interactome	no evidence	no evidence	ALDH6A1	4329	Q02252	unknown	unknown	yes	yes	1.2.1.27	oxidoreductase
											ENSG00000101901	no evidence	mRNA interactome	no evidence	ALG13	79868	Q9NP73	linked	unknown		yes	2.4.1.141,	transferase
											ENSG00000131503	mRNA interactome	mRNA interactome	no evidence	ANKHD1	54882	Q8IWZ3	linked	recognized
											ENSG00000140350	no evidence	mRNA interactome	no evidence	ANP32A	8125	P39687	linked	unknown
											ENSG00000122359	no evidence	mRNA interactome	no evidence	ANXA11	311	P50995	unknown	unknown	yes
											ENSG00000138279	no evidence	mRNA interactome	no evidence	ANXA7	310	P20073	unknown	unknown	yes
											ENSG00000164062	mRNA interactome	no evidence	no evidence	APEH	327	P13798	unknown	unknown	yes	yes	3.4.19.1,	hydrolase
											ENSG00000179750	no evidence	mRNA interactome	no evidence	APOBEC3B	9582	Q9UH17	linked	recognized
											ENSG00000244509	mRNA interactome	mRNA interactome	no evidence	APOBEC3C	27350	Q9NRW3	unknown	recognized
											ENSG00000128394	no evidence	mRNA interactome	no evidence	APOBEC3F	200316	Q8IUX4	linked	recognized
											ENSG00000095139	mRNA interactome	no evidence	no evidence	ARCN1	372	P48444	unknown	unknown	yes
											ENSG00000143761	no evidence	mRNA interactome	no evidence	ARF1	375	P84077	linked	unknown					core	571	P84077	H.sapiens
											ENSG00000076928	mRNA interactome	no evidence	no evidence	ARHGEF1	9138	Q92888	unknown	unknown	yes
											ENSG00000182196	mRNA interactome	mRNA interactome	no evidence	ARL6IP4	51329	Q66PJ3	linked	recognized
											ENSG00000130707	mRNA interactome	no evidence	no evidence	ASS1	445	P00966	unknown	unknown	yes	yes	6.3.4.5,	ligase
											ENSG00000165629	mRNA interactome	no evidence	no evidence	ATP5C1	509	P36542	unknown	unknown	yes	yes	3.6.1.14,	hydrolase
											ENSG00000107949	mRNA interactome	no evidence	no evidence	BCCIP	56647	Q9P287	unknown	unknown	yes
											ENSG00000170727	mRNA interactome	no evidence	no evidence	BOP1	23246	Q14137	linked	recognized
											ENSG00000130303	mRNA interactome	no evidence	no evidence	BST2	684	Q10589	unknown	unknown	yes
											ENSG00000137656	mRNA interactome	no evidence	no evidence	BUD13	84811	Q9BRD0	linked	recognized
											ENSG00000211450	no evidence	mRNA interactome	no evidence	C11orf31	280636	Q8IZQ5	unknown	recognized
											ENSG00000100802	mRNA interactome	no evidence	no evidence	C14orf93	60686	Q9H972	unknown	unknown	yes
											ENSG00000188549	mRNA interactome	no evidence	no evidence	C15orf52	388115	Q6ZUT6	unknown	unknown	yes
											ENSG00000070761	no evidence	mRNA interactome	no evidence	C16orf80	29105	Q9Y6A4	unknown	unknown	yes
											ENSG00000143633	mRNA interactome	mRNA interactome	no evidence	C1orf131	128061	Q8NDD1	unknown	unknown	yes
											ENSG00000188004	no evidence	mRNA interactome	no evidence	C1orf204	284677	Q5VU13	unknown	unknown	yes
											ENSG00000162642	mRNA interactome	no evidence	no evidence	C1orf52	148423	Q8N6N3	unknown	unknown	yes
											ENSG00000273045	no evidence	mRNA interactome	no evidence	C2ORF15	150590	Q8WU43	unknown	unknown	yes
											ENSG00000123838	mRNA interactome	no evidence	no evidence	C4BPA	722	P04003	unknown	unknown	yes
											ENSG00000146540	mRNA interactome	no evidence	no evidence	C7orf50	84310	Q9BRJ6	unknown	unknown	yes
											ENSG00000105298	no evidence	mRNA interactome	no evidence	CACTIN	58509	Q8WUQ7	linked	unknown
											ENSG00000137944	no evidence	mRNA interactome	no evidence	CCBL2	56267	Q6YP21	unknown	unknown	yes
											ENSG00000181378	mRNA interactome	no evidence	no evidence	CCDC108	255101	Q6ZU64	unknown	unknown	yes
											ENSG00000185298	mRNA interactome	mRNA interactome	no evidence	CCDC137	339230	Q6PK04	unknown	unknown	yes
											ENSG00000133773	mRNA interactome	no evidence	no evidence	CCDC59	29080	Q9P031	unknown	recognized
											ENSG00000168438	mRNA interactome	no evidence	no evidence	CDC40	51362	O60508	linked	unknown
											ENSG00000179604	mRNA interactome	no evidence	no evidence	CDC42EP4	23580	Q9H3Q1	unknown	unknown	yes
											ENSG00000096401	no evidence	mRNA interactome	no evidence	CDC5L	988	Q99459	linked	recognized
											ENSG00000008128	no evidence	mRNA interactome	no evidence	CDK11A	728642	Q9UQ88	linked	unknown		yes	2.7.11.22	transferase
											ENSG00000065883	no evidence	mRNA interactome	no evidence	CDK13	8621	Q14004	linked	unknown		yes	2.7.11.22	transferase
											ENSG00000147889	no evidence	mRNA interactome	no evidence	CDKN2A	1029	P42771	linked	unknown
											ENSG00000172586	no evidence	mRNA interactome	no evidence	CHCHD1	118487	Q96BP2	unknown	unknown	yes
											ENSG00000170004	mRNA interactome	no evidence	no evidence	CHD3	1107	Q12873	linked	unknown
											ENSG00000141076	mRNA interactome	no evidence	no evidence	CIRH1A	84916	Q969X6	linked	unknown					core	1126	Q969X6	H.sapiens
											ENSG00000145354	mRNA interactome	no evidence	no evidence	CISD2	493856	Q8N5K1	unknown	unknown	yes
											ENSG00000179335	mRNA interactome	mRNA interactome	no evidence	CLK3	1198	P49761	linked	unknown		yes	2.7.12.1,	transferase
											ENSG00000074201	mRNA interactome	no evidence	no evidence	CLNS1A	1207	P54105	linked	unknown
											ENSG00000187955	mRNA interactome	no evidence	no evidence	COL14A1	7373	Q05707	unknown	unknown	yes
											ENSG00000102879	mRNA interactome	no evidence	no evidence	CORO1A	11151	P31146	unknown	unknown	yes
											ENSG00000137449	mRNA interactome	mRNA interactome	no evidence	CPEB2	132864	Q7Z5Q1	linked	recognized
											ENSG00000085719	mRNA interactome	no evidence	no evidence	CPNE3	8895	O75131	unknown	unknown	yes
											ENSG00000101343	no evidence	mRNA interactome	no evidence	CRNKL1	51340	Q9BZJ0	linked	recognized
											ENSG00000213923	no evidence	mRNA interactome	no evidence	CSNK1E	1454	P49674	unknown	unknown	yes	yes	2.7.11.1,	transferase	core	302	P49674	H.sapiens
											ENSG00000159176	mRNA interactome	no evidence	no evidence	CSRP1	1465	P21291	unknown	unknown	yes
											ENSG00000160213	mRNA interactome	no evidence	no evidence	CSTB	1476	P04080	unknown	unknown	yes
											ENSG00000101138	mRNA interactome	mRNA interactome	no evidence	CSTF1	1477	Q05048	linked	unknown
											ENSG00000176102	no evidence	mRNA interactome	no evidence	CSTF3	1479	Q12996	linked	recognized
											ENSG00000044115	mRNA interactome	no evidence	no evidence	CTNNA1	1495	P35221	unknown	unknown	yes
											ENSG00000150316	mRNA interactome	no evidence	no evidence	CWC15	51503	P04075	linked	recognized
											ENSG00000147231	no evidence	mRNA interactome	no evidence	CXorf57	55086	Q6NSI4	unknown	unknown	yes
											ENSG00000132676	mRNA interactome	mRNA interactome	no evidence	DAP3	7818	P51398	linked	unknown
											ENSG00000115866	mRNA interactome	no evidence	no evidence	DARS	1615	P14868	linked	recognized					core	199	P14868	H.sapiens
											ENSG00000138231	mRNA interactome	no evidence	no evidence	DBR1	51163	Q9UK59	linked	recognized					core	724	Q9UK59	H.sapiens
											ENSG00000161634	mRNA interactome	no evidence	no evidence	DCD	117159	P81605	unknown	unknown	yes
											ENSG00000011465	mRNA interactome	no evidence	no evidence	DCN	1634	P07585	unknown	unknown	yes
											ENSG00000174243	no evidence	mRNA interactome	no evidence	DDX23	9416	Q9BUQ8	linked	recognized
											ENSG00000182810	mRNA interactome	mRNA interactome	no evidence	DDX28	55794	Q9NUL7	linked	recognized
											ENSG00000125485	mRNA interactome	mRNA interactome	no evidence	DDX31	64794	Q9H8H2	linked	recognized					core	563	Q9H8H2	H.sapiens
											ENSG00000198563	no evidence	mRNA interactome	no evidence	DDX39B	7919	Q13838	linked	recognized					core	185	Q13838	H.sapiens
											ENSG00000215425	mRNA interactome	no evidence	no evidence	DDX39B	7919	Q13838	linked	recognized					core	185	Q13838	H.sapiens
											ENSG00000215301	mRNA interactome	mRNA interactome	no evidence	DDX3X	1654	O00571	linked	recognized					core	162	O00571	H.sapiens
											ENSG00000183258	mRNA interactome	mRNA interactome	no evidence	DDX41	51428	Q9UJV9	linked	recognized
											ENSG00000145833	no evidence	mRNA interactome	no evidence	DDX46	9879	Q7L014	linked	recognized
											ENSG00000111364	mRNA interactome	no evidence	no evidence	DDX55	57696	Q8NHQ9	linked	recognized
											ENSG00000204560	mRNA interactome	mRNA interactome	no evidence	DHX16	8449	O60231	linked	recognized
											ENSG00000132153	mRNA interactome	mRNA interactome	no evidence	DHX30	22907	Q7L2E3	linked	recognized
											ENSG00000005100	mRNA interactome	no evidence	no evidence	DHX33	56919	Q9H6R0	linked	recognized
											ENSG00000134815	no evidence	mRNA interactome	no evidence	DHX34	9704	Q14147	linked	recognized
											ENSG00000140829	no evidence	mRNA interactome	no evidence	DHX38	9785	Q92620	linked	recognized
											ENSG00000131504	mRNA interactome	no evidence	no evidence	DIAPH1	1729	O60610	unknown	recognized
											ENSG00000101191	no evidence	mRNA interactome	no evidence	DIDO1	11083	Q9BTC0	unknown	recognized
											ENSG00000117597	mRNA interactome	no evidence	no evidence	DIEXF	27042	Q68CQ4	unknown	unknown	yes
											ENSG00000130826	mRNA interactome	no evidence	no evidence	DKC1	1736	O60832	linked	recognized					core	143	O60832	H.sapiens
											ENSG00000132837	mRNA interactome	no evidence	no evidence	DMGDH	29958	Q9UI17	unknown	unknown	yes	yes	1.5.99.2,	oxidoreductase
											ENSG00000105821	mRNA interactome	no evidence	no evidence	DNAJC2	27000	Q99543	linked	unknown					core	791	Q99543	H.sapiens
											ENSG00000168724	mRNA interactome	no evidence	no evidence	DNAJC21	134218	Q5F1R6	linked	recognized
											ENSG00000106976	no evidence	mRNA interactome	no evidence	DNM1	1759	Q05193	linked	unknown
											ENSG00000113360	mRNA interactome	mRNA interactome	no evidence	DROSHA	29102	Q9NRR4	linked	recognized
											ENSG00000096696	mRNA interactome	no evidence	no evidence	DSP	1832	P15924	unknown	unknown	yes
											ENSG00000161326	no evidence	mRNA interactome	no evidence	DUSP14	11072	O95147	unknown	unknown	yes	yes	3.1.3.16	hydrolase
											ENSG00000128951	mRNA interactome	no evidence	no evidence	DUT	1854	P33316	unknown	unknown	yes	yes	3.6.1.23,	hydrolase
											ENSG00000197102	mRNA interactome	mRNA interactome	no evidence	DYNC1H1	1778	Q14204	linked	unknown
											ENSG00000144635	mRNA interactome	no evidence	no evidence	DYNC1LI1	51143	Q9Y6G9	unknown	unknown	yes
											ENSG00000173812	no evidence	mRNA interactome	no evidence	EIF1	10209	P41567	linked	unknown					core	1318	P41567	H.sapiens
											ENSG00000173674	mRNA interactome	mRNA interactome	no evidence	EIF1AX	1964	P47813	linked	recognized					core	997	P47813	H.sapiens
											ENSG00000055332	no evidence	mRNA interactome	no evidence	EIF2AK2	5610	P19525	linked	recognized		yes	2.7.11.1	transferase
											ENSG00000184110	mRNA interactome	mRNA interactome	no evidence	EIF3C	8663	Q99613	linked	recognized					core	709	Q99613	H.sapiens
											ENSG00000135930	no evidence	mRNA interactome	no evidence	EIF4E2	9470	O60573	linked	recognized
											ENSG00000132507	no evidence	mRNA interactome	no evidence	EIF5A	1984	P63241	linked	recognized					core	898	P63241	H.sapiens
											ENSG00000107105	mRNA interactome	mRNA interactome	no evidence	ELAVL2	1993	Q12926	linked	recognized					core	1685	Q12926	H.sapiens
											ENSG00000227184	no evidence	mRNA interactome	no evidence	EPPK1	83481	P58107	unknown	unknown	yes
											ENSG00000100632	no evidence	mRNA interactome	no evidence	ERH	2079	P84090	unknown	unknown	yes
											ENSG00000171824	mRNA interactome	mRNA interactome	no evidence	EXOSC10	5394	Q01780	linked	recognized					core	653	Q01780	H.sapiens
											ENSG00000223496	no evidence	mRNA interactome	no evidence	EXOSC6	118460	Q5RKV6	linked	recognized
											ENSG00000123737	mRNA interactome	no evidence	no evidence	EXOSC9	5393	Q06265	linked	recognized					core	933	Q06265	H.sapiens
											ENSG00000092820	mRNA interactome	mRNA interactome	no evidence	EZR	7430	P15311	linked	unknown
											ENSG00000169612	no evidence	mRNA interactome	no evidence	FAM103A1	83640	Q9BTL3	linked	unknown
											ENSG00000234545	no evidence	mRNA interactome	no evidence	FAM133B	257415	Q5BKY9	unknown	unknown	yes
											ENSG00000163946	mRNA interactome	no evidence	no evidence	FAM208A	23272	Q9UK61	unknown	unknown	yes
											ENSG00000105058	mRNA interactome	no evidence	no evidence	FAM32A	26017	Q9Y421	unknown	unknown	yes
											ENSG00000112773	mRNA interactome	no evidence	no evidence	FAM46A	55603	Q96IP4	unknown	unknown	yes
											ENSG00000071859	no evidence	mRNA interactome	no evidence	FAM50A	9130	Q14320	unknown	unknown	yes
											ENSG00000171262	mRNA interactome	mRNA interactome	no evidence	FAM98B	283742	Q52LJ0	linked	unknown
											ENSG00000179115	no evidence	mRNA interactome	no evidence	FARSA	2193	Q9Y285	linked	recognized					core	284	Q9Y285	H.sapiens
											ENSG00000124279	mRNA interactome	no evidence	no evidence	FASTKD3	79072	Q14CZ7	unknown	recognized
											ENSG00000112787	no evidence	mRNA interactome	no evidence	FBRSL1	57666	Q9HCM7	unknown	unknown	yes
											ENSG00000119616	mRNA interactome	no evidence	no evidence	FCF1	51077	Q9Y324	linked	recognized
											ENSG00000160752	mRNA interactome	no evidence	no evidence	FDPS	2224	P14324	unknown	unknown	yes	yes	2.5.1.10	transferase	core	538	P14324	H.sapiens
											ENSG00000162076	mRNA interactome	no evidence	no evidence	FLYWCH2	114984	Q96CP2	unknown	unknown	yes
											ENSG00000102081	mRNA interactome	mRNA interactome	no evidence	FMR1	2332	Q06787	linked	recognized
											ENSG00000109536	mRNA interactome	no evidence	no evidence	FRG1	2483	Q14331	linked	unknown
											ENSG00000075618	mRNA interactome	no evidence	no evidence	FSCN1	6624	Q16658	unknown	unknown	yes
											ENSG00000057608	no evidence	mRNA interactome	no evidence	GDI2	2665	P50395	unknown	unknown	yes
											ENSG00000168827	mRNA interactome	no evidence	no evidence	GFM1	85476	Q96RP9	linked	recognized
											ENSG00000105373	mRNA interactome	mRNA interactome	no evidence	GLTSCR2	29997	Q9NZM5	unknown	recognized					core	1629	Q9NZM5	H.sapiens
											ENSG00000163938	mRNA interactome	mRNA interactome	no evidence	GNL3	26354	Q9BVP2	linked	recognized					core	1027	Q9BVP2	H.sapiens
											ENSG00000173230	mRNA interactome	no evidence	no evidence	GOLGB1	2804	Q14789	unknown	unknown	yes
											ENSG00000125166	no evidence	mRNA interactome	no evidence	GOT2	2806	P00505	unknown	unknown	yes	yes	2.6.1.1,	transferase
											ENSG00000186566	no evidence	mRNA interactome	no evidence	GPATCH8	23131	Q9UKJ3	unknown	recognized
											ENSG00000177885	mRNA interactome	no evidence	no evidence	GRB2	2885	P62993	linked	unknown
											ENSG00000030582	mRNA interactome	no evidence	no evidence	GRN	2896	P28799	unknown	unknown	yes
											ENSG00000105447	mRNA interactome	mRNA interactome	no evidence	GRWD1	83743	Q9BQ67	unknown	unknown	yes				core	707	Q9BQ67	H.sapiens
											ENSG00000103342	mRNA interactome	mRNA interactome	no evidence	GSPT1	2935	P15170	linked	recognized					core	213	P15170	H.sapiens
											ENSG00000189369	mRNA interactome	mRNA interactome	no evidence	GSPT2	23708	Q8IYD1	linked	recognized					core	213	Q8IYD1	H.sapiens
											ENSG00000197265	mRNA interactome	no evidence	no evidence	GTF2E2	2961	P29084	linked	recognized
											ENSG00000125651	mRNA interactome	mRNA interactome	no evidence	GTF2F1	2962	P35269	linked	recognized
											ENSG00000100226	mRNA interactome	no evidence	no evidence	GTPBP1	9567	O00178	linked	recognized
											ENSG00000105793	mRNA interactome	no evidence	no evidence	GTPBP10	85865	A4D1E9	linked	unknown
											ENSG00000189060	mRNA interactome	mRNA interactome	no evidence	H1F0	3005	P07305	unknown	unknown	yes
											ENSG00000184897	no evidence	mRNA interactome	no evidence	H1FX	8971	Q92522	unknown	unknown	yes
											ENSG00000138029	mRNA interactome	no evidence	no evidence	HADHB	3032	P55084	unknown	unknown	yes	yes	2.3.1.16,	transferase
											ENSG00000112855	no evidence	mRNA interactome	no evidence	HARS2	23438	P49590	linked	recognized					core	270	P49590	H.sapiens
											ENSG00000196591	no evidence	mRNA interactome	no evidence	HDAC2	3066	Q92769	linked	unknown		yes	3.5.1.98,	hydrolase
											ENSG00000068097	no evidence	mRNA interactome	no evidence	HEATR6	63897	Q6AI08	unknown	unknown	yes
											ENSG00000138646	mRNA interactome	no evidence	no evidence	HERC5	51191	Q9UII4	unknown	unknown	yes
											ENSG00000184357	mRNA interactome	no evidence	no evidence	HIST1H1B	3009	P16401	unknown	unknown	yes
											ENSG00000187837	mRNA interactome	mRNA interactome	no evidence	HIST1H1C	3006	P16403	unknown	unknown	yes
											ENSG00000124575	no evidence	mRNA interactome	no evidence	HIST1H1D	3007	P16402	unknown	unknown	yes
											ENSG00000168298	no evidence	mRNA interactome	no evidence	HIST1H1E	3008	P10412	unknown	unknown	yes
											ENSG00000270276	no evidence	mRNA interactome	no evidence	HIST1H4A	8294	P62805	unknown	unknown	yes
											ENSG00000270882	no evidence	mRNA interactome	no evidence	HIST1H4A	8359	P62805	unknown	unknown	yes
											ENSG00000158406	mRNA interactome	no evidence	no evidence	HIST1H4H	8294	P62805	unknown	unknown	yes				core	993	P62805	H.sapiens
											ENSG00000183941	no evidence	mRNA interactome	no evidence	HIST2H4A	8294	P62805	unknown	unknown	yes				core	993	P62805	H.sapiens
											ENSG00000235657	mRNA interactome	no evidence	no evidence	HLA-A	3105	P10316	unknown	unknown	yes
											ENSG00000071794	mRNA interactome	no evidence	no evidence	HLTF	6596	Q14527	linked	unknown
											ENSG00000198830	no evidence	mRNA interactome	no evidence	HMGN2	3151	P05204	unknown	unknown	yes
											ENSG00000198157	no evidence	mRNA interactome	no evidence	HMGN5	79366	P82970	linked	unknown
											ENSG00000135486	mRNA interactome	mRNA interactome	no evidence	HNRNPA1	3178	P09651	linked	recognized					core	1129	P09651	H.sapiens
											ENSG00000108511	no evidence	mRNA interactome	no evidence	HOXB6	3216	P17509	unknown	unknown	yes
											ENSG00000132541	mRNA interactome	no evidence	no evidence	HRSP12	10247	P52758	linked	recognized
											ENSG00000204389	no evidence	mRNA interactome	no evidence	HSPA1A	3303	P08107	linked	unknown					core	40	P08107	H.sapiens
											ENSG00000204388	mRNA interactome	mRNA interactome	no evidence	HSPA1B	3304	P08107	linked	unknown					core	40	P08107	H.sapiens
											ENSG00000106211	mRNA interactome	no evidence	no evidence	HSPB1	3315	P04792	linked	unknown
											ENSG00000102241	mRNA interactome	no evidence	no evidence	HTATSF1	27336	O43719	linked	recognized
											ENSG00000181873	no evidence	mRNA interactome	no evidence	IBA57	200205	Q5T440	unknown	unknown	yes
											ENSG00000163565	mRNA interactome	no evidence	no evidence	IFI16	3428	Q16666	linked	unknown
											ENSG00000119922	mRNA interactome	no evidence	no evidence	IFIT2	3433	P09913	linked	unknown
											ENSG00000132305	mRNA interactome	no evidence	no evidence	IMMT	10989	Q16891	unknown	unknown	yes
											ENSG00000177971	mRNA interactome	mRNA interactome	no evidence	IMP3	55272	Q9NV31	linked	recognized
											ENSG00000177606	no evidence	mRNA interactome	no evidence	JUN	3725	P05412	linked	unknown
											ENSG00000178695	no evidence	mRNA interactome	no evidence	KCTD12	115207	Q96CX2	unknown	unknown	yes
											ENSG00000080608	mRNA interactome	mRNA interactome	no evidence	KIAA0020	9933	Q15397	linked	recognized
											ENSG00000116299	mRNA interactome	no evidence	no evidence	KIAA1324	57535	Q6UXG2	unknown	unknown	yes
											ENSG00000164944	no evidence	mRNA interactome	no evidence	KIAA1429	25962	Q69YN4	linked	unknown
											ENSG00000055609	mRNA interactome	no evidence	no evidence	KMT2C	58508	Q8NEZ4	unknown	unknown	yes	yes	2.1.1.43	transferase
											ENSG00000103550	mRNA interactome	no evidence	no evidence	KNOP1	400506	Q1ED39	unknown	unknown	yes
											ENSG00000111057	mRNA interactome	no evidence	no evidence	KRT18	3875	P05783	unknown	unknown	yes
											ENSG00000143815	no evidence	mRNA interactome	no evidence	LBR	3930	Q14739	unknown	unknown	yes
											ENSG00000100097	mRNA interactome	no evidence	no evidence	LGALS1	3956	P09382	unknown	unknown	yes
											ENSG00000204392	mRNA interactome	mRNA interactome	no evidence	LSM2	57819	Q9Y333	linked	recognized					core	1423	Q9Y333	H.sapiens
											ENSG00000130520	mRNA interactome	mRNA interactome	no evidence	LSM4	25804	Q9Y4Z0	linked	recognized
											ENSG00000164167	no evidence	mRNA interactome	no evidence	LSM6	11157	P62312	linked	recognized
											ENSG00000111144	mRNA interactome	no evidence	no evidence	LTA4H	4048	P09960	unknown	unknown	yes	yes	3.3.2.6,	hydrolase
											ENSG00000108848	mRNA interactome	mRNA interactome	no evidence	LUC7L3	51747	O95232	linked	recognized
											ENSG00000145220	mRNA interactome	mRNA interactome	no evidence	LYAR	55646	Q9NX58	unknown	unknown	yes
											ENSG00000127603	no evidence	mRNA interactome	no evidence	MACF1	23499	Q9UPN3	linked	unknown
											ENSG00000162385	no evidence	mRNA interactome	no evidence	MAGOH	4116	P61326	linked	recognized
											ENSG00000111196	no evidence	mRNA interactome	no evidence	MAGOHB	55110	Q96A72	linked	recognized
											ENSG00000145050	mRNA interactome	no evidence	no evidence	MANF	7873	P55145	unknown	unknown	yes
											ENSG00000072518	mRNA interactome	no evidence	no evidence	MARK2	2011	Q7KZI7	unknown	unknown	yes	yes	2.7.11.1	transferase	core	565	Q7KZI7	H.sapiens
											ENSG00000103495	mRNA interactome	mRNA interactome	no evidence	MAZ	4150	P56270	linked	unknown
											ENSG00000152601	mRNA interactome	mRNA interactome	no evidence	MBNL1	4154	Q9NR56	linked	unknown
											ENSG00000139793	mRNA interactome	mRNA interactome	no evidence	MBNL2	10150	Q5VZF2	linked	unknown
											ENSG00000100294	no evidence	mRNA interactome	no evidence	MCAT	27349	Q8IVS2	unknown	unknown	yes	yes	2.3.1.29	transferase
											ENSG00000169057	mRNA interactome	no evidence	no evidence	MECP2	4204	P51608	linked	unknown
											ENSG00000146834	mRNA interactome	mRNA interactome	no evidence	MEPCE	56257	Q7L2J0	linked	recognized
											ENSG00000111142	mRNA interactome	no evidence	no evidence	METAP2	10988	P50579	unknown	unknown	yes	yes	3.4.11.18,	hydrolase
											ENSG00000127804	mRNA interactome	mRNA interactome	no evidence	METTL16	79066	Q86W50	unknown	recognized
											ENSG00000183496	no evidence	mRNA interactome	no evidence	MEX3B	84206	Q6ZN04	linked	recognized
											ENSG00000133606	mRNA interactome	no evidence	no evidence	MKRN1	23608	Q9UHC7	unknown	unknown	yes
											ENSG00000091436	mRNA interactome	mRNA interactome	no evidence	MLTK	51776	Q9NYL2	unknown	unknown	yes	yes	2.7.11.25	transferase
											ENSG00000129282	mRNA interactome	mRNA interactome	no evidence	MRM1	79922	Q6IN84	linked	recognized
											ENSG00000159111	no evidence	mRNA interactome	no evidence	MRPL10	124995	Q7Z7H8	linked	unknown
											ENSG00000180992	no evidence	mRNA interactome	no evidence	MRPL14	64928	Q6P1L8	linked	unknown
											ENSG00000112651	mRNA interactome	mRNA interactome	no evidence	MRPL2	51069	Q5T653	linked	recognized
											ENSG00000242485	no evidence	mRNA interactome	no evidence	MRPL20	55052	Q9BYC9	linked	recognized
											ENSG00000197345	no evidence	mRNA interactome	no evidence	MRPL21	219927	Q7Z2W9	linked	recognized
											ENSG00000082515	no evidence	mRNA interactome	no evidence	MRPL22	29093	Q9NWU5	linked	unknown
											ENSG00000108826	mRNA interactome	mRNA interactome	no evidence	MRPL27	51264	Q9P0M9	linked	unknown
											ENSG00000106591	mRNA interactome	no evidence	no evidence	MRPL32	64983	Q9BYC8	linked	unknown
											ENSG00000185608	no evidence	mRNA interactome	no evidence	MRPL40	64976	Q9NQ50	linked	recognized
											ENSG00000055950	mRNA interactome	no evidence	no evidence	MRPL43	84545	Q8N983	linked	unknown
											ENSG00000183617	no evidence	mRNA interactome	no evidence	MRPL54	116541	Q6P161	linked	unknown
											ENSG00000143436	no evidence	mRNA interactome	no evidence	MRPL9	65005	Q9BYD2	linked	unknown
											ENSG00000128626	no evidence	mRNA interactome	no evidence	MRPS12	6183	O15235	linked	unknown
											ENSG00000120333	no evidence	mRNA interactome	no evidence	MRPS14	63931	O60783	linked	unknown
											ENSG00000116898	mRNA interactome	no evidence	no evidence	MRPS15	64960	P82914	linked	unknown
											ENSG00000187145	no evidence	mRNA interactome	no evidence	MRPS21	54460	P82921	linked	unknown
											ENSG00000062582	mRNA interactome	mRNA interactome	no evidence	MRPS24	64951	Q96EL2	linked	unknown
											ENSG00000125901	no evidence	mRNA interactome	no evidence	MRPS26	64949	Q9BYN8	linked	unknown
											ENSG00000147586	mRNA interactome	mRNA interactome	no evidence	MRPS28	28957	Q9Y2Q9	linked	unknown
											ENSG00000127989	no evidence	mRNA interactome	no evidence	MTERF	7978	Q99551	unknown	unknown	yes
											ENSG00000135297	no evidence	mRNA interactome	no evidence	MTO1	25821	Q9Y2Z2	linked	recognized
											ENSG00000104177	no evidence	mRNA interactome	no evidence	MYEF2	50804	Q9P2K5	linked	recognized
											ENSG00000196535	no evidence	mRNA interactome	no evidence	MYO18A	399687	Q92614	unknown	unknown	yes
											ENSG00000197535	no evidence	mRNA interactome	no evidence	MYO5A	4644	Q9Y4I1	unknown	unknown	yes
											ENSG00000145414	no evidence	mRNA interactome	no evidence	NAF1	92345	Q96HR8	linked	recognized					core	1413	Q96HR8	H.sapiens
											ENSG00000163386	no evidence	mRNA interactome	no evidence	NBPF10	25832	Q6P3W6	unknown	unknown	yes
											ENSG00000136937	no evidence	mRNA interactome	no evidence	NCBP1	4686	Q09161	linked	recognized
											ENSG00000114503	mRNA interactome	mRNA interactome	no evidence	NCBP2	22916	P52298	linked	recognized					core	1209	P52298	H.sapiens
											ENSG00000124160	no evidence	mRNA interactome	no evidence	NCOA5	57727	Q9HCD5	unknown	unknown	yes
											ENSG00000160194	mRNA interactome	mRNA interactome	no evidence	NDUFV3	4731	P56181	unknown	unknown	yes	yes	1.6.5.3,	oxidoreductase
											ENSG00000204356	mRNA interactome	no evidence	no evidence	NELFE	7936	P18615	linked	recognized
											ENSG00000086102	mRNA interactome	mRNA interactome	no evidence	NFX1	4799	Q12986	linked	unknown
											ENSG00000129460	mRNA interactome	mRNA interactome	no evidence	NGDN	25983	Q8NEJ9	linked	recognized
											ENSG00000182768	mRNA interactome	mRNA interactome	no evidence	NGRN	51335	Q9NPE2	unknown	unknown	yes
											ENSG00000101882	no evidence	mRNA interactome	no evidence	NKAP	79576	Q8N5F7	linked	unknown
											ENSG00000179873	mRNA interactome	no evidence	no evidence	NLRP11	204801	P59045	unknown	unknown	yes
											ENSG00000239672	mRNA interactome	no evidence	no evidence	NME1	4830	P15531	linked	unknown		yes	2.7.4.6	transferase
											ENSG00000084092	mRNA interactome	no evidence	no evidence	NOA1	84273	Q8NC60	linked	unknown
											ENSG00000115761	mRNA interactome	mRNA interactome	no evidence	NOL10	79954	Q9BSC4	unknown	unknown	yes				core	239	Q9BSC4	H.sapiens
											ENSG00000100101	mRNA interactome	mRNA interactome	no evidence	NOL12	79159	Q9UGY1	linked	recognized
											ENSG00000139910	no evidence	mRNA interactome	no evidence	NOVA1	4857	P51513	linked	recognized
											ENSG00000104967	no evidence	mRNA interactome	no evidence	NOVA2	4858	Q9UNW9	linked	recognized
											ENSG00000126653	mRNA interactome	no evidence	no evidence	NSRP1	84081	Q9H0G5	linked	unknown
											ENSG00000069275	no evidence	mRNA interactome	no evidence	NUCKS1	64710	Q9H1E3	unknown	unknown	yes
											ENSG00000168101	no evidence	mRNA interactome	no evidence	NUDT16L1	84309	Q9BRJ7	linked	unknown
											ENSG00000137804	mRNA interactome	no evidence	no evidence	NUSAP1	51203	Q9BXS6	unknown	unknown	yes
											ENSG00000143748	mRNA interactome	no evidence	no evidence	NVL	4931	O15381	unknown	unknown	yes	yes	3.6.4.7	hydrolase	core	159	O15381	H.sapiens
											ENSG00000135114	mRNA interactome	no evidence	no evidence	OASL	8638	Q15646	linked	recognized
											ENSG00000121274	mRNA interactome	mRNA interactome	no evidence	PAPD5	64282	Q8NDF8	linked	unknown					core	940	Q8NDF8	H.sapiens
											ENSG00000140694	mRNA interactome	no evidence	no evidence	PARN	5073	O95453	linked	recognized
											ENSG00000197991	no evidence	mRNA interactome	no evidence	PCDH20	64881	Q8N6Y1	unknown	unknown	yes
											ENSG00000261934	no evidence	mRNA interactome	no evidence	PCDHGA9	56107	Q9Y5G4	unknown	unknown	yes
											ENSG00000169174	mRNA interactome	no evidence	no evidence	PCSK9	255738	Q8NBP7	linked	unknown
											ENSG00000148843	mRNA interactome	mRNA interactome	no evidence	PDCD11	22984	Q14690	linked	recognized					core	332	Q14690	H.sapiens
											ENSG00000155660	mRNA interactome	no evidence	no evidence	PDIA4	9601	P13667	unknown	unknown	yes	yes	5.3.4.1,	isomerase
											ENSG00000162517	no evidence	mRNA interactome	no evidence	PEF1	553115	Q9UBV8	unknown	unknown	yes
											ENSG00000156531	mRNA interactome	no evidence	no evidence	PHF6	84295	Q8IWS0	unknown	unknown	yes
											ENSG00000102309	no evidence	mRNA interactome	no evidence	PIN4	5303	Q9Y237	linked	unknown		yes	5.2.1.8	isomerase
											ENSG00000065243	mRNA interactome	no evidence	no evidence	PKN2	5586	Q16513	unknown	unknown	yes	yes	2.7.11.13	transferase
											ENSG00000178209	mRNA interactome	no evidence	no evidence	PLEC	5339	Q15149	unknown	recognized
											ENSG00000132424	no evidence	mRNA interactome	no evidence	PNISR	25957	Q8TF01	unknown	unknown	yes
											ENSG00000172336	no evidence	mRNA interactome	no evidence	POP7	10248	O75817	linked	recognized
											ENSG00000204531	mRNA interactome	no evidence	no evidence	POU5F1	5460	Q01860	linked	unknown
											ENSG00000130810	mRNA interactome	mRNA interactome	no evidence	PPAN	56342	Q9NQ55	linked	unknown
											ENSG00000186298	no evidence	mRNA interactome	no evidence	PPP1CC	5501	P36873	unknown	unknown	yes	yes	3.1.3.16,	hydrolase
											ENSG00000204569	no evidence	mRNA interactome	no evidence	PPP1R10	5514	Q96QC0	linked	recognized
											ENSG00000148840	mRNA interactome	no evidence	no evidence	PPRC1	23082	Q5VV67	linked	recognized
											ENSG00000134748	no evidence	mRNA interactome	no evidence	PRPF38A	84950	Q8NAV1	linked	recognized
											ENSG00000134186	mRNA interactome	no evidence	no evidence	PRPF38B	55119	Q5VTL8	linked	recognized
											ENSG00000196504	no evidence	mRNA interactome	no evidence	PRPF40A	55660	O75400	linked	recognized
											ENSG00000112739	no evidence	mRNA interactome	no evidence	PRPF4B	8899	Q13523	linked	unknown
											ENSG00000101161	mRNA interactome	no evidence	no evidence	PRPF6	24148	O94906	linked	recognized
											ENSG00000204576	mRNA interactome	mRNA interactome	no evidence	PRR3	80742	P79522	unknown	unknown	yes
											ENSG00000225748	mRNA interactome	no evidence	no evidence	PRRC2A	7916	P48634	unknown	unknown	yes
											ENSG00000164985	mRNA interactome	mRNA interactome	no evidence	PSIP1	11168	O75475	linked	unknown
											ENSG00000100764	mRNA interactome	no evidence	no evidence	PSMC1	5700	P62191	linked	unknown
											ENSG00000159352	mRNA interactome	no evidence	no evidence	PSMD4	5710	P55036	linked	unknown
											ENSG00000106246	mRNA interactome	mRNA interactome	no evidence	PTCD1	26024	O75127	linked	recognized
											ENSG00000196396	mRNA interactome	no evidence	no evidence	PTPN1	5770	P18031	unknown	unknown	yes	yes	3.1.3.48,	hydrolase
											ENSG00000177469	mRNA interactome	no evidence	no evidence	PTRF	284119	Q6NZI2	linked	unknown
											ENSG00000187024	mRNA interactome	no evidence	no evidence	PTRH1	138428	Q86Y79	linked	recognized
											ENSG00000134644	mRNA interactome	mRNA interactome	no evidence	PUM1	9698	Q14671	linked	recognized
											ENSG00000172733	no evidence	mRNA interactome	no evidence	PURG	29942	Q9UJV8	unknown	recognized
											ENSG00000184672	mRNA interactome	no evidence	no evidence	RALYL	138046	Q86SE5	linked	recognized
											ENSG00000146282	no evidence	mRNA interactome	no evidence	RARS2	57038	Q5T160	linked	recognized					core	340	Q5T160	H.sapiens
											ENSG00000162437	mRNA interactome	mRNA interactome	no evidence	RAVER2	55225	Q9HCJ3	linked	recognized
											ENSG00000122257	no evidence	mRNA interactome	no evidence	RBBP6	5930	Q7Z6E9	unknown	unknown	yes
											ENSG00000076053	mRNA interactome	mRNA interactome	no evidence	RBM7	10179	Q9Y580	linked	recognized
											ENSG00000134597	mRNA interactome	no evidence	no evidence	RBMX2	51634	Q9Y388	linked	recognized
											ENSG00000214022	mRNA interactome	no evidence	no evidence	REPIN1	29803	Q9BWE0	linked	unknown
											ENSG00000079841	mRNA interactome	no evidence	no evidence	RIMS1	22999	Q86UR5	unknown	unknown	yes
											ENSG00000205937	mRNA interactome	mRNA interactome	no evidence	RNPS1	10921	Q15287	linked	recognized					core	1590	Q15287	H.sapiens
											ENSG00000134318	no evidence	mRNA interactome	no evidence	ROCK2	9475	O75116	unknown	recognized		yes	2.7.11.1,	transferase
											ENSG00000164610	no evidence	mRNA interactome	no evidence	RP9	6100	Q8TA86	linked	unknown
											ENSG00000156313	mRNA interactome	no evidence	no evidence	RPGR	6103	Q92834	unknown	unknown	yes
											ENSG00000147403	mRNA interactome	mRNA interactome	no evidence	RPL10	6134	P27635	linked	unknown					core	604	P27635	H.sapiens
											ENSG00000265681	no evidence	mRNA interactome	no evidence	RPL17	6139	P18621	linked	unknown
											ENSG00000161970	no evidence	mRNA interactome	no evidence	RPL26	6154	P61254	linked	unknown					core	1326	P61254	H.sapiens
											ENSG00000182899	mRNA interactome	mRNA interactome	no evidence	RPL35A	6165	P18077	linked	unknown					core	1522	P18077	H.sapiens
											ENSG00000130255	mRNA interactome	no evidence	no evidence	RPL36	25873	Q9Y3U8	linked	unknown
											ENSG00000241343	no evidence	mRNA interactome	no evidence	RPL36A	6173	P83881	linked	unknown
											ENSG00000178718	mRNA interactome	no evidence	no evidence	RPP25	54913	Q9BUL9	linked	recognized
											ENSG00000164967	no evidence	mRNA interactome	no evidence	RPP25L	138716	Q8N5L8	unknown	recognized
											ENSG00000148688	mRNA interactome	no evidence	no evidence	RPP30	10556	P78346	linked	recognized
											ENSG00000184779	no evidence	mRNA interactome	no evidence	RPS17	6218	P08708	linked	unknown					core	1215	P08708	H.sapiens
											ENSG00000182774	mRNA interactome	no evidence	no evidence	RPS17L	6218	P0CW22	linked	unknown					core
											ENSG00000096150	mRNA interactome	no evidence	no evidence	RPS18	6222	P62269	linked	recognized
											ENSG00000231500	no evidence	mRNA interactome	no evidence	RPS18	6222	P62269	linked	recognized
											ENSG00000171858	mRNA interactome	no evidence	no evidence	RPS21	6227	P63220	linked	unknown					core	1619	P63220	H.sapiens
											ENSG00000143947	mRNA interactome	mRNA interactome	no evidence	RPS27A	6233	P62979	linked	unknown					core	733	P62979	H.sapiens
											ENSG00000185088	no evidence	mRNA interactome	no evidence	RPS27L	51065	Q71UM5	linked	unknown					core	1385	Q71UM5	H.sapiens
											ENSG00000198034	mRNA interactome	mRNA interactome	no evidence	RPS4X	6191	P62701	linked	recognized
											ENSG00000168028	no evidence	mRNA interactome	no evidence	RPSA	3921	P08865	linked	unknown					core	613	P08865	H.sapiens
											ENSG00000166133	mRNA interactome	no evidence	no evidence	RPUSD2	27079	Q8IZ73	linked	recognized
											ENSG00000156990	mRNA interactome	mRNA interactome	no evidence	RPUSD3	285367	Q6P087	linked	recognized
											ENSG00000165526	mRNA interactome	mRNA interactome	no evidence	RPUSD4	84881	Q96CM3	linked	recognized
											ENSG00000114767	mRNA interactome	mRNA interactome	no evidence	RRP9	9136	O43818	linked	unknown					core	927	O43818	H.sapiens
											ENSG00000111011	no evidence	mRNA interactome	no evidence	RSRC2	65117	Q7L4I2	unknown	unknown	yes
											ENSG00000137996	mRNA interactome	no evidence	no evidence	RTCA	8634	O00442	linked	recognized
											ENSG00000137815	mRNA interactome	no evidence	no evidence	RTF1	23168	Q92541	linked	unknown
											ENSG00000188643	mRNA interactome	no evidence	no evidence	S100A16	140576	Q96FQ6	unknown	unknown	yes
											ENSG00000196154	mRNA interactome	no evidence	no evidence	S100A4	6275	P26447	unknown	unknown	yes
											ENSG00000020577	mRNA interactome	no evidence	no evidence	SAMD4A	23034	Q9UPU9	linked	unknown
											ENSG00000155307	mRNA interactome	no evidence	no evidence	SAMSN1	64092	Q9NSI8	unknown	unknown	yes
											ENSG00000104835	no evidence	mRNA interactome	no evidence	SARS2	54938	Q9NP81	linked	recognized
											ENSG00000175467	mRNA interactome	mRNA interactome	no evidence	SART1	9092	O43290	linked	recognized
											ENSG00000075856	mRNA interactome	mRNA interactome	no evidence	SART3	9733	Q15020	linked	recognized
											ENSG00000156304	no evidence	mRNA interactome	no evidence	SCAF4	57466	O95104	linked	recognized					core	1649	O95104	H.sapiens
											ENSG00000104112	mRNA interactome	no evidence	no evidence	SCG3	29106	Q8WXD2	unknown	unknown	yes
											ENSG00000107651	mRNA interactome	no evidence	no evidence	SEC23IP	11196	Q9Y6Y8	unknown	unknown	yes
											ENSG00000149257	mRNA interactome	no evidence	no evidence	SERPINH1	871	P50454	unknown	unknown	yes
											ENSG00000163950	mRNA interactome	no evidence	no evidence	SLBP	7884	Q14493	linked	unknown
											ENSG00000141526	mRNA interactome	no evidence	no evidence	SLC16A3	9123	O15427	unknown	unknown	yes
											ENSG00000108528	no evidence	mRNA interactome	no evidence	SLC25A11	8402	Q02978	unknown	unknown	yes
											ENSG00000168003	mRNA interactome	no evidence	no evidence	SLC3A2	6520	P08195	linked	unknown
											ENSG00000072501	no evidence	mRNA interactome	no evidence	SMC1A	8243	Q14683	linked	unknown
											ENSG00000163877	mRNA interactome	no evidence	no evidence	SNIP1	79753	Q8TAD8	linked	unknown
											ENSG00000144028	mRNA interactome	mRNA interactome	no evidence	SNRNP200	23020	O75643	linked	recognized
											ENSG00000060688	mRNA interactome	no evidence	no evidence	SNRNP40	9410	Q96DI7	linked	unknown
											ENSG00000131876	no evidence	mRNA interactome	no evidence	SNRPA1	6627	P09661	linked	unknown
											ENSG00000125835	no evidence	mRNA interactome	no evidence	SNRPB	6628	P14678	linked	recognized
											ENSG00000124562	no evidence	mRNA interactome	no evidence	SNRPC	6631	P09234	linked	recognized
											ENSG00000167088	mRNA interactome	mRNA interactome	no evidence	SNRPD1	6632	P62314	linked	recognized
											ENSG00000100028	no evidence	mRNA interactome	no evidence	SNRPD3	6634	P62318	linked	recognized
											ENSG00000168807	mRNA interactome	no evidence	no evidence	SNTB2	6645	Q13425	unknown	unknown	yes
											ENSG00000100603	no evidence	mRNA interactome	no evidence	SNW1	22938	Q13573	linked	recognized
											ENSG00000168502	mRNA interactome	no evidence	no evidence	SOGA2	23255	Q9Y4B5	unknown	unknown	yes
											ENSG00000154556	mRNA interactome	no evidence	no evidence	SORBS2	8470	O94875	unknown	unknown	yes
											ENSG00000153914	no evidence	mRNA interactome	no evidence	SREK1	140890	Q8WXA9	linked	recognized
											ENSG00000153037	mRNA interactome	no evidence	no evidence	SRP19	6728	P09132	linked	recognized
											ENSG00000100883	mRNA interactome	no evidence	no evidence	SRP54	6729	P61011	linked	recognized					core	286	P61011	H.sapiens
											ENSG00000167881	mRNA interactome	no evidence	no evidence	SRP68	6730	Q9UHB9	linked	unknown					core	1829	Q9UHB9	H.sapiens
											ENSG00000135250	mRNA interactome	mRNA interactome	no evidence	SRPK2	6733	P78362	linked	unknown		yes	2.7.11.1,	transferase
											ENSG00000188529	no evidence	mRNA interactome	no evidence	SRSF10	10772	O75494	linked	recognized
											ENSG00000215699	mRNA interactome	no evidence	no evidence	SRSF10	10772	O75494	linked	recognized
											ENSG00000116754	mRNA interactome	mRNA interactome	no evidence	SRSF11	9295	Q05519	linked	recognized
											ENSG00000154548	no evidence	mRNA interactome	no evidence	SRSF12	135295	Q8WXF0	linked	recognized
											ENSG00000180771	mRNA interactome	no evidence	no evidence	SRSF8	10929	Q9BRL6	unknown	unknown	yes
											ENSG00000271885	no evidence	mRNA interactome	no evidence	SRSF8	10929	Q9BRL6	unknown	unknown	yes
											ENSG00000168439	mRNA interactome	no evidence	no evidence	STIP1	10963	P31948	unknown	unknown	yes
											ENSG00000136854	mRNA interactome	no evidence	no evidence	STXBP1	6812	P61764	unknown	unknown	yes				core	926	P61764	H.sapiens
											ENSG00000092201	mRNA interactome	mRNA interactome	no evidence	SUPT16H	11198	Q9Y5B9	linked	unknown
											ENSG00000117614	mRNA interactome	mRNA interactome	no evidence	SYF2	25949	O95926	linked	recognized
											ENSG00000171530	no evidence	mRNA interactome	no evidence	TBCA	6902	O75347	linked	unknown					core	1943	O75347	H.sapiens
											ENSG00000106638	mRNA interactome	no evidence	no evidence	TBL2	26608	Q9Y4P3	unknown	unknown	yes
											ENSG00000183751	mRNA interactome	no evidence	no evidence	TBL3	10607	Q12788	linked	recognized
											ENSG00000100207	mRNA interactome	no evidence	no evidence	TCF20	6942	Q9UGU0	unknown	unknown	yes
											ENSG00000120438	no evidence	mRNA interactome	no evidence	TCP1	6950	P17987	linked	unknown					core	112	P17987	H.sapiens
											ENSG00000172171	mRNA interactome	mRNA interactome	no evidence	TEFM	79736	Q96QE5	unknown	unknown	yes
											ENSG00000135269	mRNA interactome	no evidence	no evidence	TES	26136	Q9UGI8	unknown	unknown	yes
											ENSG00000108064	mRNA interactome	mRNA interactome	no evidence	TFAM	7019	Q00059	linked	unknown
											ENSG00000029639	mRNA interactome	no evidence	no evidence	TFB1M	51106	Q8WVM0	linked	recognized
											ENSG00000072274	mRNA interactome	no evidence	no evidence	TFRC	7037	P02786	linked	unknown
											ENSG00000205542	mRNA interactome	no evidence	no evidence	TMSB4X	7114	P62328	unknown	unknown	yes
											ENSG00000079308	mRNA interactome	no evidence	no evidence	TNS1	7145	Q9HBL0	unknown	unknown	yes
											ENSG00000047410	mRNA interactome	no evidence	no evidence	TPR	7175	P12270	linked	recognized
											ENSG00000133112	mRNA interactome	no evidence	no evidence	TPT1	7178	P13693	unknown	unknown	yes				core	1298	P13693	H.sapiens
											ENSG00000126602	mRNA interactome	no evidence	no evidence	TRAP1	10131	Q12931	unknown	unknown	yes
											ENSG00000130726	no evidence	mRNA interactome	no evidence	TRIM28	10155	Q13263	linked	unknown
											ENSG00000087077	mRNA interactome	no evidence	no evidence	TRIP6	7205	Q15654	unknown	unknown	yes
											ENSG00000104907	mRNA interactome	no evidence	no evidence	TRMT1	55621	Q9NXH9	linked	recognized
											ENSG00000089195	mRNA interactome	no evidence	no evidence	TRMT6	51605	Q9UJA5	linked	recognized
											ENSG00000123297	no evidence	mRNA interactome	no evidence	TSFM	10102	P43897	linked	unknown
											ENSG00000247596	mRNA interactome	no evidence	no evidence	TWF2	11344	Q6IBS0	unknown	unknown	yes
											ENSG00000163714	no evidence	mRNA interactome	no evidence	U2SURP	23350	O15042	linked	recognized
											ENSG00000130985	mRNA interactome	mRNA interactome	no evidence	UBA1	7317	P22314	unknown	unknown	yes	yes	6.3.2.19,	ligase	core	28	P22314	H.sapiens
											ENSG00000150991	no evidence	mRNA interactome	no evidence	UBC	7316	P0CG48	linked	unknown					core
											ENSG00000103275	mRNA interactome	no evidence	no evidence	UBE2I	7329	P63279	linked	unknown		yes	6.3.2.19	ligase
											ENSG00000177889	no evidence	mRNA interactome	no evidence	UBE2N	7334	P61088	unknown	unknown	yes	yes	6.3.2.19,	ligase
											ENSG00000103353	mRNA interactome	no evidence	no evidence	UBFD1	56061	O14562	unknown	unknown	yes
											ENSG00000108312	no evidence	mRNA interactome	no evidence	UBTF	7343	P17480	linked	unknown
											ENSG00000116750	mRNA interactome	no evidence	no evidence	UCHL5	51377	Q9Y5K5	unknown	unknown	yes	yes	3.4.19.12,	hydrolase
											ENSG00000138768	mRNA interactome	no evidence	no evidence	USO1	8615	O60763	unknown	recognized
											ENSG00000183520	mRNA interactome	mRNA interactome	no evidence	UTP11L	51118	Q9Y3A2	linked	recognized
											ENSG00000147679	mRNA interactome	no evidence	no evidence	UTP23	84294	Q9BRU9	linked	recognized					core	1520	Q9BRU9	H.sapiens
											ENSG00000174374	mRNA interactome	mRNA interactome	no evidence	WBSCR16	81554	Q96I51	unknown	unknown	yes
											ENSG00000071462	no evidence	mRNA interactome	no evidence	WBSCR22	114049	O43709	linked	unknown
											ENSG00000134987	mRNA interactome	no evidence	no evidence	WDR36	134430	Q8NI36	linked	recognized
											ENSG00000227057	no evidence	mRNA interactome	no evidence	WDR46	9277	O15213	unknown	unknown	yes
											ENSG00000236222	mRNA interactome	no evidence	no evidence	WDR46	9277	O15213	unknown	unknown	yes
											ENSG00000178252	mRNA interactome	no evidence	no evidence	WDR6	11180	Q9NNW5	unknown	unknown	yes
											ENSG00000168334	mRNA interactome	no evidence	no evidence	XIRP1	165904	Q702N8	unknown	unknown	yes
											ENSG00000139131	no evidence	mRNA interactome	no evidence	YARS2	51067	Q9Y2Z4	linked	recognized
											ENSG00000083896	mRNA interactome	mRNA interactome	no evidence	YTHDC1	91746	Q96MU7	linked	recognized
											ENSG00000170027	mRNA interactome	no evidence	no evidence	YWHAG	7532	P61981	linked	unknown
											ENSG00000164924	mRNA interactome	no evidence	no evidence	YWHAZ	7534	P63104	linked	unknown
											ENSG00000123200	no evidence	mRNA interactome	no evidence	ZC3H13	23091	Q5T200	unknown	unknown	yes
											ENSG00000121766	mRNA interactome	mRNA interactome	no evidence	ZCCHC17	51538	Q9NP64	linked	recognized
											ENSG00000165424	no evidence	mRNA interactome	no evidence	ZCCHC24	219654	Q8N2G6	unknown	unknown	yes
											ENSG00000147905	mRNA interactome	no evidence	no evidence	ZCCHC7	84186	Q8N3Z6	unknown	unknown	yes				core	1833	Q8N3Z6	H.sapiens
											ENSG00000133858	mRNA interactome	no evidence	no evidence	ZFC3H1	196441	O60293	linked	recognized
											ENSG00000128016	mRNA interactome	no evidence	no evidence	ZFP36	7538	P26651	linked	unknown
											ENSG00000185650	mRNA interactome	no evidence	no evidence	ZFP36L1	677	Q07352	linked	unknown
											ENSG00000172667	mRNA interactome	no evidence	no evidence	ZMAT3	64393	Q9HA38	linked	recognized
											ENSG00000103994	mRNA interactome	no evidence	no evidence	ZNF106	64397	Q9H2Y7	unknown	unknown	yes
											ENSG00000010244	no evidence	mRNA interactome	no evidence	ZNF207	7756	O43670	unknown	unknown	yes
											ENSG00000113761	no evidence	mRNA interactome	no evidence	ZNF346	23567	Q9UL40	linked	unknown
											ENSG00000161642	no evidence	mRNA interactome	no evidence	ZNF385A	25946	Q96PM9	linked	recognized
											ENSG00000218891	no evidence	mRNA interactome	no evidence	ZNF579	163033	Q8NAF0	unknown	unknown	yes
											ENSG00000173545	mRNA interactome	no evidence	no evidence	ZNF622	90441	Q969S3	unknown	recognized
											ENSG00000169957	no evidence	mRNA interactome	no evidence	ZNF768	79724	Q9H5H4	linked	recognized
											ENSG00000159840	mRNA interactome	no evidence	no evidence	ZYX	7791	Q15942	unknown	unknown	yes
