# Supplementary material for: The RNA-binding proteomes from yeast to man harbour conserved enigmRBPs
Source: Nat Commun. 2015 Dec 3;6:10127. doi: 10.1038/ncomms10127 (PMC4686815; doi:10.1038/ncomms10127)
Supplement: Supplementary Data Set 3 — Wt-vs-R130C [file ncomms10127-s4.xlsx]

## Sheet: wt-vs-R130C
chrom	start	end	width	strand	finalID	Name	Description	finalRegion	finalType	finalPlotType	baseMean	log2FoldChange		lfcSE	stat	pvalue	padj	B10wt_A	B10wt_B	B10_R130C_A	B10_R130C_B
2	133038405	133038410	6	-							109.912	-6.25215	6.25215	1.45287	-4.3033	1.68275e-05	0.043415	388	5	4	0
12	57927057	57927089	33	-	ENSG00000175203	DCTN2	dynactin 2 (p50) [Source:HGNC Symbol;Acc:2712]	CDS	protein_coding	CDS	22.3395	-6.10447	6.10447	1.56395	-3.90324	9.49133e-05	0.0556681	4	79	0	0
X	108297582	108297602	21	+							26.8312	-5.57318	5.57318	1.52033	-3.66578	0.00024659	0.0600684	93	3	1	0
X	54591336	54591345	10	+							3.52402	-5.35134	5.35134	1.46828	-3.64464	0.000267768	0.0600684	3	10	0	0
16	33962829	33962860	32	+							3.5979	-5.34919	5.34919	1.47091	-3.63666	0.000276193	0.0600684	10	3	0	0
16	15489821	15489824	4	+	ENSG00000156968	MPV17L	MPV17 mitochondrial membrane protein-like [Source:HGNC Symbol;Acc:26827]	CDS	protein_coding	CDS	3.30815	-5.31321	5.31321	1.4635	-3.63048	0.000282899	0.0600684	8	4	0	0
12	127650626	127650652	27	-	ENSG00000239776	AC079949.1		Exon	miRNA	Exon	110.171	-5.28145	5.28145	1.2748	-4.14296	3.42846e-05	0.0442271	371	19	10	1
20	52185298	52185304	7	-	ENSG00000171940	ZNF217	zinc finger protein 217 [Source:HGNC Symbol;Acc:13009]	3' UTR	protein_coding	3' UTR	2.98673	-5.23125	5.23125	1.46491	-3.57103	0.000355577	0.0600684	3	8	0	0
5	31526799	31526807	9	-	ENSG00000113360	DROSHA	drosha, ribonuclease type III [Source:HGNC Symbol;Acc:17904]	CDS	protein_coding	CDS	17.8795	5.21881	5.21881	1.63924	3.18369	0.00145412	0.0770035	0	0	3	20
22	38355414	38355430	17	+	ENSG00000100142	POLR2F	polymerase (RNA) II (DNA directed) polypeptide F [Source:HGNC Symbol;Acc:9193]	CDS	protein_coding	CDS	2.76031	-5.14747	5.14747	1.46746	-3.50775	0.000451917	0.0637706	7	3	0	0
3	8952293	8952297	5	-	ENSG00000070950	RAD18	RAD18 homolog (S. cerevisiae) [Source:HGNC Symbol;Acc:18278]	Intron	protein_coding	Intron	2.47056	-5.0451	5.0451	1.4712	-3.42923	0.000605297	0.0637706	5	4	0	0
2	20401860	20401874	15	-	ENSG00000115884	SDC1	syndecan 1 [Source:HGNC Symbol;Acc:10658]	3' UTR	protein_coding	3' UTR	2.46	-5.04491	5.04491	1.47108	-3.42938	0.000604966	0.0637706	4	5	0	0
8	68256003	68256018	16	-							2.46	-5.04491	5.04491	1.47108	-3.42938	0.000604966	0.0637706	4	5	0	0
19	51302188	51302234	47	-	ENSG00000167747	C19orf48	chromosome 19 open reading frame 48 [Source:HGNC Symbol;Acc:29667]	5' UTR	protein_coding	5' UTR	8.57814	5.02691	5.02691	1.58269	3.17617	0.00149232	0.0770035	0	0	25	8
3	48343205	48343217	13	+							11.7445	4.96457	4.96457	1.63662	3.03344	0.00241782	0.0967321	0	0	4	13
8	144672163	144672175	13	-	ENSG00000104529	EEF1D	eukaryotic translation elongation factor 1 delta (guanine nucleotide exchange protein) [Source:HGNC Symbol;Acc:3211]	CDS	protein_coding	CDS	10.9195	4.94848	4.94848	1.63093	3.03415	0.00241213	0.0967321	0	0	5	12
2	178121225	178121244	20	-	ENSG00000116044	NFE2L2	nuclear factor, erythroid 2-like 2 [Source:HGNC Symbol;Acc:7782]	Intron	protein_coding	Intron	11.6846	4.92065	4.92065	1.64324	2.99449	0.00274903	0.0971576	0	0	3	13
2	26725166	26725167	2	-	ENSG00000115155	OTOF	otoferlin [Source:HGNC Symbol;Acc:8515]	Intron	protein_coding	Intron	2.20191	-4.91723	4.91723	1.47944	-3.3237	0.00088831	0.0653061	5	3	0	0
2	49059900	49059912	13	-							2.20191	-4.91723	4.91723	1.47944	-3.3237	0.00088831	0.0653061	5	3	0	0
12	50189628	50189633	6	-	ENSG00000167566	NCKAP5L	NCK-associated protein 5-like [Source:HGNC Symbol;Acc:29321]	CDS	protein_coding	CDS	2.1808	-4.91689	4.91689	1.47927	-3.32386	0.00088781	0.0653061	3	5	0	0
2	44472063	44472068	6	+							2.1808	-4.91689	4.91689	1.47927	-3.32386	0.00088781	0.0653061	3	5	0	0
6	86303456	86303468	13	-	ENSG00000135317	SNX14	sorting nexin 14 [Source:HGNC Symbol;Acc:14977]	5' UTR	protein_coding	5' UTR	9.20944	4.85613	4.85613	1.62574	2.98702	0.00281709	0.0982174	0	0	6	10
10	104403941	104403976	36	+							7.79905	4.82185	4.82185	1.60791	2.99884	0.00271013	0.097113	0	0	12	8
5	180615868	180615869	2	-							1.91216	-4.7666	4.7666	1.49038	-3.19824	0.00138267	0.0770035	3	4	0	0
3	123303874	123303887	14	-	ENSG00000206527	PTPLB	protein tyrosine phosphatase-like (proline instead of catalytic arginine), member b [Source:HGNC Symbol;Acc:9640]	CDS	protein_coding	CDS	5.82808	-4.65823	4.65823	1.30484	-3.56997	0.000357023	0.0600684	12	9	1	0
18	18822190	18822191	2	+							1.64352	-4.58712	4.58712	1.50526	-3.04739	0.00230838	0.0967321	3	3	0	0
6	32944071	32944074	4	+	ENSG00000204256	BRD2	bromodomain containing 2 [Source:HGNC Symbol;Acc:1103]	CDS	protein_coding	CDS	1.64352	-4.58712	4.58712	1.50526	-3.04739	0.00230838	0.0967321	3	3	0	0
9	15422870	15422877	8	+	ENSG00000164975	SNAPC3	small nuclear RNA activating complex, polypeptide 3, 50kDa [Source:HGNC Symbol;Acc:11136]	5' UTR	protein_coding	5' UTR	1.64352	-4.58712	4.58712	1.50526	-3.04739	0.00230838	0.0967321	3	3	0	0
17	19506658	19506659	2	+							5.24858	-4.57412	4.57412	1.28529	-3.55883	0.000372517	0.0600684	8	11	1	0
4	17804273	17804278	6	-	ENSG00000163257	DCAF16	DDB1 and CUL4 associated factor 16 [Source:HGNC Symbol;Acc:25987]	3' UTR	protein_coding	3' UTR	5.24858	-4.57412	4.57412	1.28529	-3.55883	0.000372517	0.0600684	8	11	1	0
5	71146740	71146756	17	+							97.2824	-4.47219	4.47219	1.33396	-3.35256	0.000800671	0.0653061	333	7	11	2
12	127650921	127650932	12	-							72.3467	-4.47012	4.47012	1.25367	-3.56563	0.000362989	0.0600684	233	19	7	2
2	133012292	133012298	7	-	ENSG00000163046	ANKRD30BL	ankyrin repeat domain 30B-like [Source:HGNC Symbol;Acc:35167]	Intron	protein_coding	Intron	4.47431	-4.40691	4.40691	1.27182	-3.46505	0.000530135	0.0637706	11	5	1	0
14	50320515	50320538	24	-	ENSG00000266037	RN7SL3	RNA, 7SL, cytoplasmic 3 [Source:HGNC Symbol;Acc:23135]	Exon	misc_RNA	Exon	39.3938	-4.40016	4.40016	1.38406	-3.17918	0.00147695	0.0770035	132	7	11	0
18	73608699	73608700	2	-							4.48487	-4.38534	4.38534	1.28661	-3.40845	0.000653334	0.0648308	12	4	1	0
MT	1807	1885	79	+	ENSG00000210082	MT-RNR2	mitochondrially encoded 16S RNA [Source:HGNC Symbol;Acc:7471]	Exon	Mt_rRNA	Exon	645.482	-4.32057	4.32057	1.18405	-3.64897	0.000263294	0.0600684	2132	112	218	8
1	156052079	156052110	32	-							3.5945	-4.21732	4.21732	1.22819	-3.43378	0.000595238	0.0637706	4	9	1	0
11	2160619	2160625	7	-	ENSG00000167244	IGF2	insulin-like growth factor 2 (somatomedin A) [Source:HGNC Symbol;Acc:5466]	5' UTR	protein_coding	5' UTR	9.7406	-4.21569	4.21569	1.24138	-3.39597	0.000683863	0.0651544	15	20	3	0
21	27228084	27228115	32	+							9.23498	-4.15719	4.15719	1.23388	-3.36921	0.000753841	0.0653061	18	15	3	0
MT	2487	2544	58	+	ENSG00000210082	MT-RNR2	mitochondrially encoded 16S RNA [Source:HGNC Symbol;Acc:7471]	Exon	Mt_rRNA	Exon	319.957	-4.09674	4.09674	1.24089	-3.30145	0.000961874	0.0653061	1051	58	153	2
19	22877659	22877665	7	-	ENSG00000268981	CTC-457E21.9		Intron	antisense	Intron	58.8093	-4.09217	4.09217	1.18425	-3.4555	0.000549274	0.0637706	164	42	29	0
19	39881770	39881772	3	-	ENSG00000006712	PAF1	Paf1, RNA polymerase II associated factor, homolog (S. cerevisiae) [Source:HGNC Symbol;Acc:25459]	5' UTR	protein_coding	5' UTR	2.80968	-3.94991	3.94991	1.19424	-3.30746	0.000941471	0.0653061	6	4	1	0
MT	2191	2278	88	+	ENSG00000210082	MT-RNR2	mitochondrially encoded 16S RNA [Source:HGNC Symbol;Acc:7471]	Exon	Mt_rRNA	Exon	539.068	-3.89878	3.89878	1.13774	-3.42677	0.000610804	0.0637706	1688	163	297	7
11	59333928	59333933	6	-							27.7312	-3.8555	3.8555	1.26892	-3.03841	0.00237831	0.0967321	79	18	14	0
2	133012321	133012364	44	-	ENSG00000163046	ANKRD30BL	ankyrin repeat domain 30B-like [Source:HGNC Symbol;Acc:35167]	Intron	protein_coding	Intron	7.36504	-3.85077	3.85077	1.25624	-3.0653	0.00217453	0.0967321	19	7	3	0
10	60272869	60272886	18	+							2.53049	-3.82665	3.82665	1.18922	-3.21778	0.00129186	0.0770035	5	4	1	0
4	1809275	1809291	17	+	ENSG00000068078	FGFR3	fibroblast growth factor receptor 3 [Source:HGNC Symbol;Acc:3690]	3' UTR	protein_coding	3' UTR	2.51993	-3.82613	3.82613	1.1887	-3.21875	0.0012875	0.0770035	4	5	1	0
19	16243530	16243541	12	+	ENSG00000167461	RAB8A	RAB8A, member RAS oncogene family [Source:HGNC Symbol;Acc:7007]	3' UTR	protein_coding	3' UTR	2.54104	-3.82553	3.82553	1.1913	-3.21121	0.00132176	0.0770035	6	3	1	0
6	156869069	156869072	4	-							4.17203	-3.76293	3.76293	1.21317	-3.10175	0.00192383	0.0911003	6	6	0	1
Y	10035868	10035887	20	+							4.5448	-3.76114	3.76114	1.19179	-3.15588	0.00160017	0.0809495	12	4	2	0
1	147994251	147994267	17	+	ENSG00000212456	RNVU1-13	RNA, variant U1 small nuclear 13 [Source:HGNC Symbol;Acc:48318]	Exon	snRNA	Exon	59.7637	3.75447	3.75447	1.16458	3.22388	0.00126464	0.0770035	1	10	741	14
MT	1671	1745	75	+	ENSG00000210082	MT-RNR2	mitochondrially encoded 16S RNA [Source:HGNC Symbol;Acc:7471]	Exon	Mt_rRNA	Exon	395.051	-3.70703	3.70703	1.10726	-3.34794	0.00081415	0.0653061	1220	125	215	9
12	72079859	72079871	13	+	ENSG00000139291	TMEM19	transmembrane protein 19 [Source:HGNC Symbol;Acc:25605]	5' UTR	protein_coding	5' UTR	2.25129	-3.68225	3.68225	1.18944	-3.09578	0.00196297	0.0911003	4	4	1	0
20	48552931	48552938	8	+							2.26184	-3.68224	3.68224	1.19027	-3.09361	0.00197737	0.0911003	5	3	1	0
X	43604432	43604454	23	+	ENSG00000189221	MAOA	monoamine oxidase A [Source:HGNC Symbol;Acc:6833]	3' UTR	protein_coding	3' UTR	2.24073	-3.68138	3.68138	1.18949	-3.09494	0.00196856	0.0911003	3	5	1	0
X	129149810	129149827	18	+	ENSG00000085185	BCORL1	BCL6 corepressor-like 1 [Source:HGNC Symbol;Acc:25657]	CDS	protein_coding	CDS	2.24073	-3.68138	3.68138	1.18949	-3.09494	0.00196856	0.0911003	3	5	1	0
MT	3040	3201	162	+	ENSG00000210082	MT-RNR2	mitochondrially encoded 16S RNA [Source:HGNC Symbol;Acc:7471]	Exon	Mt_rRNA	Exon	713.501	-3.65889	3.65889	1.06872	-3.42362	0.000617932	0.0637706	2150	272	419	17
MT	2614	2634	21	+	ENSG00000210082	MT-RNR2	mitochondrially encoded 16S RNA [Source:HGNC Symbol;Acc:7471]	Exon	Mt_rRNA	Exon	151.417	-3.64489	3.64489	1.10183	-3.30804	0.000939521	0.0653061	458	56	68	5
MT	2136	2160	25	+	ENSG00000210082	MT-RNR2	mitochondrially encoded 16S RNA [Source:HGNC Symbol;Acc:7471]	Exon	Mt_rRNA	Exon	134.597	-3.58275	3.58275	1.10017	-3.25653	0.00112783	0.07461	388	70	95	2
10	104351301	104351315	15	+	ENSG00000207029	RNU6-43P	RNA, U6 small nuclear 43, pseudogene [Source:HGNC Symbol;Acc:34287]	Exon	snRNA	Exon	3.39634	-3.47894	3.47894	1.07858	-3.22549	0.00125757	0.0770035	5	7	2	0
MT	4276	4308	33	+	ENSG00000210100	MT-TI	mitochondrially encoded tRNA isoleucine [Source:HGNC Symbol;Acc:7488]	Exon	Mt_tRNA	Exon	176.214	-3.41738	3.41738	0.882556	-3.87214	0.000107884	0.0556681	250	346	77	10
6	26156552	26156557	6	+							3.13826	-3.37954	3.37954	1.06308	-3.17901	0.00147777	0.0770035	6	5	2	0
MT	12265	12290	26	+	ENSG00000210184	MT-TS2	mitochondrially encoded tRNA serine 2 (AGU/C) [Source:HGNC Symbol;Acc:7498]	Exon	Mt_tRNA	Exon	124.37	-3.37217	3.37217	0.908557	-3.71157	0.000205978	0.0600684	261	158	92	4
MT	3237	3278	42	+	ENSG00000209082	MT-TL1	mitochondrially encoded tRNA leucine 1 (UUA/G) [Source:HGNC Symbol;Acc:7490]	Exon	Mt_tRNA	Exon	228.729	-3.27786	3.27786	0.836728	-3.91747	8.94828e-05	0.0556681	348	420	165	10
MT	15902	15933	32	+	ENSG00000210195	MT-TT	mitochondrially encoded tRNA threonine [Source:HGNC Symbol;Acc:7499]	Exon	Mt_tRNA	Exon	85.2375	-3.13864	3.13864	0.926724	-3.38681	0.000707102	0.0651544	96	189	54	5
1	568029	568045	17	+							2.60097	-3.13192	3.13192	1.04248	-3.00429	0.00266201	0.0967321	6	3	2	0
10	60577347	60577362	16	+	ENSG00000122870	BICC1	bicaudal C homolog 1 (Drosophila) [Source:HGNC Symbol;Acc:19351]	CDS	protein_coding	CDS	2.60097	-3.13192	3.13192	1.04248	-3.00429	0.00266201	0.0967321	6	3	2	0
4	56194382	56194403	22	+							2.60097	-3.13192	3.13192	1.04248	-3.00429	0.00266201	0.0967321	6	3	2	0
6	27618672	27618685	14	-							2.60097	-3.13192	3.13192	1.04248	-3.00429	0.00266201	0.0967321	6	3	2	0
9	137330180	137330186	7	+	ENSG00000186350	RXRA	retinoid X receptor, alpha [Source:HGNC Symbol;Acc:10477]	Exon	protein_coding	Exon	2.60097	-3.13192	3.13192	1.04248	-3.00429	0.00266201	0.0967321	6	3	2	0
18	56338772	56338773	2	+	ENSG00000172175	MALT1	mucosa associated lymphoid tissue lymphoma translocation gene 1 [Source:HGNC Symbol;Acc:6819]	5' UTR	protein_coding	5' UTR	2.56931	-3.12954	3.12954	1.03984	-3.00964	0.00261561	0.0967321	3	6	2	0
6	114182368	114182380	13	+	ENSG00000155130	MARCKS	myristoylated alanine-rich protein kinase C substrate [Source:HGNC Symbol;Acc:6759]	3' UTR	protein_coding	3' UTR	2.56931	-3.12954	3.12954	1.03984	-3.00964	0.00261561	0.0967321	3	6	2	0
MT	10404	10417	14	+	ENSG00000210174	MT-TR	mitochondrially encoded tRNA arginine [Source:HGNC Symbol;Acc:7496]	Exon	Mt_tRNA	Exon	45.2245	-3.02143	3.02143	0.996039	-3.03345	0.00241777	0.0967321	58	93	38	2
MT	15980	16032	53	-	ENSG00000210196	MT-TP	mitochondrially encoded tRNA proline [Source:HGNC Symbol;Acc:7494]	Exon	Mt_tRNA	Exon	569.568	-2.98408	2.98408	0.934664	-3.19268	0.00140958	0.0770035	730	1153	211	49
